# Supplementary material for: Simultaneous learning of instantaneous and time-delayed genetic interactions using novel information theoretic scoring technique
Source: BMC Syst Biol. 2012 Jun 12;6:62. doi: 10.1186/1752-0509-6-62 (PMC3529704; doi:10.1186/1752-0509-6-62)
Supplement: Additional file 7 — The compiled gene ontology annotation database used for the functional enrichment analysis. [file 1752-0509-6-62-S7.txt]

(species=Cyanobacteria)(type=All)(curator=GO)
cce_1280=0018106
cce_1280=0007165
cce_1280=0016020
cce_1280=0005524
cce_1280=0004673
cce_1280=0004871
cce_1280=0000155
cce_1282=0008152
cce_1282=0003824
cce_1282=0031419
cce_1282=0051536
cce_1282=0046872
cce_1284=0019277
cce_1284=0005975
cce_1284=0030259
cce_1284=0009276
cce_1284=0030246
cce_1284=0016758
cce_1284=0050511
cce_1285=0004540
cce_1286=0006950
cce_1286=0000160
cce_1286=0016020
cce_1286=0004673
cce_1286=0000155
cce_1287=0016491
cce_1288=0046872
cce_1288=0016702
cce_1289=0015979
cce_1289=0009522
cce_0251=0015746
cce_0251=0008152
cce_0251=0006813
cce_0251=0006814
cce_0251=0016021
cce_0251=0016020
cce_0251=0005488
cce_0251=0003824
cce_0251=0008324
cce_0251=0015137
cce_0251=0005215
cce_0254=0009058
cce_0257=0018106
cce_0257=0007165
cce_0257=0016020
cce_0257=0005524
cce_0257=0004673
cce_0257=0004871
cce_0257=0000155
cce_0258=0019344
cce_0258=0008152
cce_0258=0019379
cce_0258=0004604
cce_0258=0016740
cce_3490=0006412
cce_3490=0005622
cce_3490=0005840
cce_3490=0003723
cce_3490=0003735
cce_3492=0003993
cce_3492=0016787
cce_3492=0046872
cce_3493=0008152
cce_3493=0003824
cce_3493=0016791
cce_3494=0006071
cce_3494=0008152
cce_3494=0003824
cce_3494=0008889
cce_3494=0016791
cce_3495=0008152
cce_3495=0003993
cce_3495=0046872
cce_3495=0016791
cce_3497=0015813
cce_3497=0016021
cce_3497=0015501
cce_3498=0018101
cce_3498=0006464
cce_3498=0005737
cce_3498=0005509
cce_3498=0016491
cce_3498=0004668
cce_3498=0008270
cce_0770=0005975
cce_0770=0016868
cce_0771=0006118
cce_0771=0009055
cce_0771=0051536
cce_0772=0030655
cce_0772=0008152
cce_0772=0046677
cce_0772=0008800
cce_0772=0016491
cce_0773=0003723
cce_0775=0016491
cce_0777=0003824
cce_0777=0016787
cce_0778=0044237
cce_0778=0003824
cce_0778=0000166
cce_0778=0016491
cce_0778=0046914
cce_0779=0006810
cce_0779=0005215
cce_3180=0006118
cce_3180=0045449
cce_3180=0051539
cce_3180=0020037
cce_3180=0051536
cce_3180=0016491
cce_3180=0050311
cce_3181=0006468
cce_3181=0005524
cce_3181=0004672
cce_3181=0004674
cce_3181=0004713
cce_3186=0003677
cce_1493=0016787
cce_1495=0043039
cce_1495=0006418
cce_1495=0006435
cce_1495=0006412
cce_1495=0005737
cce_1495=0005524
cce_1495=0004812
cce_1495=0016876
cce_1495=0000166
cce_1495=0004829
cce_1498=0006118
cce_1498=0006355
cce_1498=0005622
cce_1498=0005524
cce_1498=0009055
cce_1498=0051536
cce_1498=0008134
cce_0460=0008152
cce_0460=0005488
cce_0460=0003824
cce_0460=0016491
cce_0461=0045449
cce_0461=0006355
cce_0461=0005622
cce_0461=0003677
cce_0461=0003700
cce_0463=0006310
cce_0463=0006281
cce_0463=0006139
cce_0463=0006974
cce_0463=0003677
cce_0463=0016788
cce_0463=0004518
cce_0463=0003676
cce_0463=0000150
cce_0464=0008146
cce_0468=0006810
cce_0468=0016021
cce_0468=0005215
cce_1180=0006118
cce_1180=0005507
cce_1180=0009055
cce_1181=0016763
cce_1184=0030435
cce_1185=0018106
cce_1185=0016310
cce_1185=0006355
cce_1185=0007165
cce_1185=0000160
cce_1185=0016020
cce_1185=0005524
cce_1185=0004673
cce_1185=0004871
cce_1185=0016772
cce_1185=0000156
cce_1185=0000155
cce_1186=0018106
cce_1186=0016310
cce_1186=0006355
cce_1186=0007165
cce_1186=0000160
cce_1186=0016020
cce_1186=0005524
cce_1186=0004673
cce_1186=0004871
cce_1186=0016772
cce_1186=0000156
cce_1186=0000155
cce_1187=0009236
cce_1188=0006304
cce_1188=0003677
cce_1188=0004519
cce_1189=0006813
cce_1189=0008076
cce_1189=0005249
cce_0152=0045226
cce_0152=0008152
cce_0152=0005488
cce_0152=0003824
cce_0152=0008831
cce_0153=0008152
cce_0153=0003824
cce_0153=0016787
cce_0153=0008967
cce_0154=0006118
cce_0154=0050660
cce_0154=0016491
cce_0155=0044238
cce_0155=0005488
cce_0157=0009107
cce_0157=0006464
cce_0157=0003824
cce_0159=0008616
cce_0159=0006400
cce_0159=0008479
cce_0986=0008152
cce_0986=0008168
cce_0987=0009058
cce_0987=0005978
cce_0987=0008878
cce_0987=0016779
cce_0987=0016740
cce_0988=0008152
cce_0988=0003824
cce_0988=0016787
cce_0989=0006118
cce_0989=0015979
cce_0989=0016021
cce_0989=0009522
cce_0989=0009579
cce_0989=0046872
cce_3391=0003723
cce_3392=0006412
cce_3392=0005622
cce_3392=0005840
cce_3392=0003735
cce_3394=0015979
cce_3394=0016020
cce_3394=0009539
cce_3396=0009058
cce_3396=0009250
cce_3396=0009011
cce_3398=0006118
cce_3398=0008937
cce_0675=0008152
cce_0675=0003824
cce_0678=0006355
cce_0678=0000160
cce_0678=0005622
cce_0678=0043565
cce_0678=0003700
cce_0678=0000156
cce_3080=0009058
cce_3080=0008152
cce_3080=0005488
cce_3080=0003824
cce_3080=0048037
cce_3080=0031177
cce_3080=0016740
cce_3085=0005975
cce_3085=0004462
cce_1391=0006412
cce_1391=0005622
cce_1391=0005840
cce_1391=0003723
cce_1391=0003735
cce_1392=0006412
cce_1392=0005622
cce_1392=0005840
cce_1392=0003735
cce_1395=0006486
cce_1395=0016020
cce_1395=0008417
cce_1397=0006810
cce_1397=0005215
cce_1398=0007165
cce_1398=0000160
cce_1398=0016020
cce_1398=0004871
cce_1398=0000155
cce_0362=0006259
cce_0362=0005694
cce_0362=0005524
cce_0362=0004527
cce_0364=0008152
cce_0364=0016846
cce_0365=0003824
cce_0367=0006468
cce_0367=0005524
cce_0367=0004672
cce_0368=0005524
cce_0368=0016887
cce_0368=0017111
cce_0368=0000166
cce_0369=0010181
cce_1080=0016787
cce_1081=0005488
cce_1084=0009113
cce_1084=0005524
cce_1084=0003824
cce_1084=0004637
cce_1085=0009236
cce_1085=0008939
cce_1086=0006278
cce_1086=0003723
cce_1086=0003964
cce_0054=0009249
cce_0054=0016020
cce_0054=0016740
cce_0055=0003824
cce_0882=0006817
cce_0882=0016020
cce_0882=0005524
cce_0882=0016887
cce_0882=0005315
cce_0882=0017111
cce_0882=0000166
cce_0882=0015114
cce_0883=0006817
cce_0883=0016020
cce_0883=0005524
cce_0883=0016887
cce_0883=0005315
cce_0883=0017111
cce_0883=0000166
cce_0883=0015114
cce_0884=0006817
cce_0884=0006810
cce_0884=0009276
cce_0884=0016020
cce_0884=0005315
cce_0884=0015114
cce_0884=0005215
cce_0885=0006817
cce_0885=0006810
cce_0885=0016021
cce_0885=0016020
cce_0885=0005315
cce_0885=0005215
cce_0886=0006817
cce_0886=0006810
cce_0886=0005315
cce_0886=0015114
cce_0886=0005215
cce_0887=0006810
cce_0888=0018106
cce_0888=0016310
cce_0888=0006355
cce_0888=0007165
cce_0888=0016020
cce_0888=0005524
cce_0888=0004673
cce_0888=0004871
cce_0888=0016772
cce_0888=0000155
cce_3290=0000105
cce_3290=0004424
cce_3292=0009058
cce_3292=0000105
cce_3292=0008152
cce_3292=0003824
cce_3292=0004400
cce_3292=0030170
cce_3292=0016740
cce_3292=0016769
cce_3293=0004437
cce_3297=0006259
cce_3297=0051276
cce_3297=0005694
cce_3297=0005524
cce_3297=0005525
cce_3297=0005515
cce_0570=0016226
cce_0570=0051536
cce_0570=0005198
cce_0571=0006118
cce_0571=0051537
cce_0571=0009055
cce_0571=0051536
cce_0574=0005622
cce_0574=0005525
cce_0575=0015684
cce_0575=0009276
cce_0575=0016021
cce_0575=0005525
cce_0575=0015093
cce_0575=0001882
cce_0576=0005506
cce_0577=0016021
cce_0578=0015689
cce_0578=0006810
cce_0578=0016021
cce_0578=0016020
cce_0578=0005524
cce_0578=0016887
cce_0578=0015098
cce_0578=0017111
cce_0578=0000166
cce_0578=0005215
cce_0579=0006118
cce_0579=0009055
cce_0579=0051536
cce_1290=0015979
cce_1290=0009538
cce_1296=0006118
cce_1296=0016209
cce_1296=0009055
cce_1296=0016491
cce_1297=0005525
cce_1297=0003924
cce_1298=0008033
cce_1298=0005737
cce_1298=0005515
cce_1298=0016783
cce_1299=0006457
cce_1299=0009408
cce_1299=0005524
cce_1299=0031072
cce_1299=0051082
cce_0260=0005622
cce_0260=0005525
cce_0261=0006313
cce_0261=0003677
cce_0261=0004803
cce_0263=0009073
cce_0263=0003855
cce_0264=0009186
cce_0264=0004748
cce_0267=0006118
cce_0267=0019684
cce_0267=0030076
cce_0267=0016020
cce_0267=0030077
cce_0267=0045156
cce_5300=0015074
cce_5300=0006310
cce_5300=0003677
cce_5304=0006304
cce_5304=0003676
cce_5308=0006281
cce_5308=0005622
cce_5308=0004518
cce_0780=0006810
cce_0780=0016020
cce_0780=0005215
cce_0782=0016491
cce_0783=0016020
cce_0784=0008152
cce_0784=0008033
cce_0784=0050660
cce_0784=0005488
cce_0784=0003824
cce_0788=0006508
cce_0788=0004289
cce_0789=0016787
cce_3190=0006355
cce_3190=0000160
cce_3190=0005622
cce_3190=0003677
cce_3190=0000156
cce_3192=0045454
cce_3192=0006118
cce_3192=0005737
cce_3192=0050660
cce_3192=0016491
cce_3193=0015703
cce_3193=0015109
cce_3194=0005978
cce_3194=0004135
cce_3194=0003824
cce_3194=0005515
cce_3195=0006508
cce_3195=0003824
cce_3195=0046872
cce_3195=0004222
cce_3195=0008270
cce_3196=0006306
cce_3196=0003677
cce_3199=0006355
cce_3199=0005634
cce_3199=0043565
cce_3199=0003700
cce_0470=0006355
cce_0470=0045152
cce_0471=0008152
cce_0471=0003824
cce_0471=0051536
cce_0474=0005515
cce_0476=0016114
cce_0476=0008685
cce_0479=0006879
cce_0479=0006950
cce_0479=0008199
cce_0479=0016491
cce_0479=0046914
cce_1190=0016787
cce_1194=0005524
cce_1194=0008026
cce_1194=0004386
cce_1194=0003676
cce_0160=0003824
cce_0160=0030151
cce_0160=0030170
cce_0164=0018106
cce_0164=0016310
cce_0164=0007165
cce_0164=0016020
cce_0164=0005524
cce_0164=0004673
cce_0164=0004871
cce_0164=0016772
cce_0164=0000155
cce_0165=0006355
cce_0165=0000160
cce_0165=0000156
cce_0167=0007205
cce_0167=0008152
cce_0167=0003951
cce_0167=0004143
cce_0169=0019344
cce_0169=0009276
cce_0169=0016021
cce_0990=0006118
cce_0990=0015979
cce_0990=0016021
cce_0990=0009522
cce_0990=0009579
cce_0991=0006810
cce_0991=0016020
cce_0991=0005215
cce_0994=0006118
cce_0994=0030089
cce_0994=0042651
cce_0994=0050660
cce_0994=0050661
cce_0994=0004324
cce_0994=0016491
cce_0995=0005975
cce_0995=0008152
cce_0995=0005524
cce_0995=0016301
cce_0995=0008974
cce_0997=0006520
cce_0997=0008152
cce_0997=0005488
cce_0997=0003824
cce_0997=0016491
cce_0998=0008152
cce_0998=0006568
cce_0998=0003824
cce_0998=0004640
cce_0999=0015979
cce_0999=0016020
cce_0999=0009522
cce_5201=0006118
cce_5202=0006812
cce_5202=0008152
cce_5202=0015992
cce_5202=0006810
cce_5202=0016020
cce_5202=0005524
cce_5202=0015662
cce_5202=0003824
cce_5202=0016820
cce_5202=0005215
cce_5204=0006812
cce_5204=0008152
cce_5204=0015992
cce_5204=0006810
cce_5204=0016020
cce_5204=0005524
cce_5204=0015662
cce_5204=0003824
cce_5204=0016820
cce_5205=0006313
cce_5205=0003677
cce_5205=0003676
cce_5205=0004803
cce_5207=0006412
cce_5207=0005524
cce_5207=0004812
cce_5209=0006313
cce_5209=0003677
cce_5209=0004803
cce_0683=0006355
cce_0683=0005622
cce_0683=0003700
cce_0685=0016226
cce_0685=0005515
cce_0686=0006810
cce_0686=0005524
cce_0686=0016887
cce_0686=0017111
cce_0686=0000166
cce_0688=0006241
cce_0688=0006183
cce_0688=0006228
cce_0688=0005524
cce_0688=0004550
cce_0689=0007165
cce_0689=0016020
cce_0689=0004871
cce_3090=0016020
cce_3091=0009228
cce_3091=0008972
cce_3093=0006508
cce_3093=0008450
cce_3094=0006525
cce_3094=0003824
cce_3094=0030170
cce_3094=0008483
cce_3096=0008152
cce_3096=0016407
cce_3096=0008415
cce_3099=0003824
cce_3099=0030170
cce_0370=0006508
cce_0370=0003824
cce_0370=0005515
cce_0370=0004252
cce_0371=0006855
cce_0371=0016020
cce_0371=0015297
cce_0371=0015238
cce_0374=0009058
cce_1090=0006810
cce_1090=0016020
cce_1092=0016021
cce_1093=0030529
cce_1093=0003723
cce_1098=0006306
cce_1098=0032259
cce_1098=0003677
cce_1098=0008170
cce_1098=0008168
cce_1098=0003676
cce_0061=0009339
cce_0061=0050660
cce_0061=0003824
cce_0061=0008891
cce_0061=0016491
cce_0062=0016787
cce_0063=0006310
cce_0063=0006281
cce_0063=0004520
cce_0063=0003676
cce_0064=0008652
cce_0064=0006520
cce_0064=0006526
cce_0064=0008152
cce_0064=0005737
cce_0064=0003942
cce_0064=0051287
cce_0064=0005488
cce_0064=0003824
cce_0064=0016620
cce_0064=0046983
cce_0065=0015746
cce_0065=0016021
cce_0065=0015105
cce_0065=0015137
cce_0066=0015746
cce_0066=0008152
cce_0066=0006813
cce_0066=0006814
cce_0066=0016021
cce_0066=0016020
cce_0066=0005488
cce_0066=0003824
cce_0066=0008324
cce_0066=0015137
cce_0066=0005215
cce_0067=0006812
cce_0067=0008152
cce_0067=0015992
cce_0067=0006810
cce_0067=0016020
cce_0067=0005524
cce_0067=0015662
cce_0067=0003824
cce_0067=0016820
cce_0890=0009058
cce_0890=0009250
cce_0890=0009011
cce_0891=0006810
cce_0891=0005215
cce_0892=0006118
cce_0892=0009055
cce_0892=0051536
cce_0893=0019684
cce_0893=0016021
cce_0893=0009523
cce_0895=0005524
cce_0895=0003677
cce_0895=0004386
cce_0895=0016787
cce_0895=0003676
cce_0897=0008152
cce_0897=0006561
cce_0897=0050661
cce_0897=0004350
cce_0897=0016491
cce_5104=0006310
cce_5104=0006281
cce_5104=0004520
cce_5104=0003676
cce_5107=0016021
cce_5107=0004659
cce_4901=0008152
cce_4901=0005488
cce_4901=0003824
cce_4901=0016491
cce_4902=0006827
cce_4902=0005381
cce_4903=0016020
cce_4905=0006813
cce_4905=0016020
cce_4905=0005242
cce_4909=0004519
cce_4909=0003676
cce_0587=0009116
cce_0588=0005488
cce_0589=0006118
cce_0589=0009055
cce_0589=0020037
cce_0589=0005506
cce_2902=0006464
cce_2902=0016151
cce_2903=0006461
cce_2903=0016151
cce_2904=0006508
cce_2904=0003824
cce_2904=0046872
cce_2904=0004222
cce_2904=0008270
cce_2905=0006508
cce_2905=0003824
cce_2905=0046872
cce_2905=0004222
cce_2905=0008270
cce_2906=0016036
cce_2906=0005524
cce_2907=0046872
cce_2908=0006118
cce_2908=0015979
cce_2908=0030089
cce_2908=0009503
cce_2909=0006118
cce_2909=0015979
cce_2909=0030089
cce_2909=0009503
cce_0271=0005975
cce_0271=0003824
cce_0271=0043169
cce_0274=0003824
cce_0276=0006810
cce_0276=0043190
cce_0276=0005524
cce_0276=0016887
cce_0276=0016820
cce_0276=0017111
cce_0276=0000166
cce_0276=0005215
cce_0277=0006396
cce_0277=0005737
cce_0277=0003723
cce_0277=0004540
cce_0279=0008152
cce_0279=0003824
cce_0279=0030170
cce_0790=0008168
cce_0793=0005507
cce_0793=0016491
cce_0795=0006508
cce_0795=0016020
cce_0795=0004222
cce_0797=0008615
cce_0797=0010181
cce_0797=0004733
cce_0798=0005975
cce_0798=0008152
cce_0798=0003824
cce_0798=0004750
cce_0799=0006118
cce_0799=0008152
cce_0799=0005488
cce_0799=0003824
cce_0799=0016491
cce_5003=0032259
cce_5003=0008168
cce_5003=0003676
cce_5005=0005524
cce_5005=0003677
cce_5005=0004386
cce_5005=0016787
cce_5005=0003676
cce_4802=0006952
cce_4802=0006355
cce_4802=0006352
cce_4802=0003677
cce_4802=0016987
cce_4802=0003700
cce_4808=0006304
cce_4808=0006265
cce_4808=0006268
cce_4808=0005694
cce_4808=0003677
cce_4808=0003916
cce_4808=0003917
cce_4808=0003676
cce_0480=0016998
cce_0480=0006032
cce_0480=0042742
cce_0480=0050832
cce_0480=0004568
cce_0481=0005488
cce_0482=0030001
cce_0482=0046872
cce_0484=0006310
cce_0484=0006281
cce_0484=0008409
cce_0484=0016787
cce_0484=0030145
cce_0484=0003676
cce_0485=0005622
cce_0485=0005525
cce_0487=0006351
cce_0487=0003677
cce_0487=0003899
cce_0489=0016020
cce_2800=0009058
cce_2801=0006810
cce_2801=0016021
cce_2801=0005524
cce_2801=0016887
cce_2801=0042626
cce_2801=0017111
cce_2801=0000166
cce_2804=0030435
cce_2806=0045449
cce_2806=0003677
cce_2809=0006355
cce_2809=0005622
cce_2809=0003700
cce_0172=0033014
cce_0172=0003824
cce_0172=0042286
cce_0172=0030170
cce_0172=0008483
cce_0173=0008113
cce_5212=0006310
cce_5212=0006281
cce_5212=0004520
cce_5212=0003676
cce_5214=0006355
cce_5214=0003677
cce_5214=0003676
cce_5219=0004519
cce_5219=0003676
cce_0691=0006725
cce_0691=0016853
cce_0692=0008152
cce_0692=0008080
cce_0695=0006118
cce_0695=0020037
cce_0695=0005506
cce_0695=0004497
cce_0697=0008152
cce_0697=0008080
cce_0698=0008415
cce_0698=0016740
cce_0699=0005975
cce_0699=0009045
cce_4702=0005506
cce_4704=0006885
cce_4704=0006950
cce_4704=0016021
cce_4704=0015299
cce_4707=0009279
cce_4708=0015031
cce_4708=0007264
cce_4708=0005622
cce_4708=0005525
cce_4709=0007165
cce_4709=0000160
cce_4709=0004871
cce_4709=0000155
cce_0382=0006231
cce_0382=0004799
cce_0383=0009117
cce_0383=0016787
cce_0384=0046080
cce_0384=0009117
cce_0384=0016787
cce_0387=0003824
cce_0387=0016787
cce_0387=0008270
cce_0388=0006812
cce_0388=0008152
cce_0388=0015992
cce_0388=0006810
cce_0388=0016020
cce_0388=0005524
cce_0388=0015662
cce_0388=0003824
cce_0388=0016820
cce_0389=0008152
cce_0389=0006813
cce_0389=0005488
cce_0389=0003824
cce_0389=0008324
cce_2701=0003677
cce_2701=0043565
cce_2703=0003824
cce_0071=0005622
cce_0071=0005525
cce_0072=0016020
cce_0077=0044237
cce_0077=0009396
cce_0077=0009086
cce_0077=0006418
cce_0077=0006412
cce_0077=0005737
cce_0077=0005622
cce_0077=0005524
cce_0077=0004812
cce_0077=0031419
cce_0077=0050897
cce_0077=0004156
cce_0077=0008898
cce_0077=0046872
cce_0077=0008705
cce_0077=0000166
cce_0078=0006821
cce_0078=0008152
cce_0078=0006950
cce_0078=0016020
cce_0078=0003824
cce_0078=0005216
cce_0078=0005247
cce_4913=0016831
cce_4913=0003824
cce_4913=0000287
cce_4913=0030976
cce_4913=0016740
cce_4915=0016036
cce_4915=0005524
cce_4918=0004519
cce_4918=0003676
cce_0590=0006118
cce_0590=0005507
cce_0590=0009055
cce_0591=0008152
cce_0591=0009228
cce_0591=0003824
cce_0591=0004789
cce_0593=0006508
cce_0593=0004289
cce_0594=0008652
cce_0594=0006561
cce_0594=0005737
cce_0594=0003723
cce_0594=0004349
cce_0595=0006096
cce_0595=0005524
cce_0595=0004340
cce_0596=0009307
cce_0596=0003677
cce_0596=0004519
cce_4600=0006783
cce_4600=0016021
cce_4600=0004659
cce_4600=0008495
cce_4601=0008152
cce_4601=0008415
cce_4606=0017000
cce_4606=0016787
cce_4608=0006412
cce_4608=0005506
cce_4608=0042586
cce_2911=0015979
cce_2911=0030089
cce_2912=0006810
cce_2912=0005622
cce_2912=0005524
cce_2913=0006457
cce_2913=0015031
cce_2918=0006468
cce_2918=0005524
cce_2918=0004672
cce_2918=0004674
cce_2919=0005488
cce_0281=0006508
cce_0281=0004190
cce_0282=0000105
cce_0282=0008152
cce_0282=0006810
cce_0282=0005737
cce_0282=0009382
cce_0282=0030288
cce_0282=0003824
cce_0282=0000107
cce_0282=0005215
cce_0284=0006450
cce_0285=0005488
cce_0286=0006810
cce_0286=0016020
cce_0286=0005215
cce_0287=0009507
cce_0287=0016021
cce_0289=0006355
cce_0289=0000160
cce_0289=0000156
cce_2600=0009435
cce_2600=0008152
cce_2600=0019363
cce_2600=0003824
cce_2600=0004514
cce_2601=0008033
cce_2601=0005737
cce_2601=0005524
cce_2601=0016879
cce_2601=0000166
cce_2605=0009058
cce_2605=0003824
cce_2605=0030170
cce_2605=0016769
cce_2606=0006812
cce_2606=0008152
cce_2606=0015992
cce_2606=0006810
cce_2606=0016020
cce_2606=0005524
cce_2606=0015662
cce_2606=0003824
cce_2606=0016820
cce_2607=0008152
cce_2607=0003824
cce_2607=0030170
cce_2609=0006544
cce_2609=0003824
cce_2609=0004375
cce_2609=0030170
cce_5012=0005488
cce_5013=0005524
cce_5013=0003677
cce_5013=0004386
cce_5013=0016787
cce_5013=0003676
cce_5018=0009291
cce_5018=0016020
cce_4812=0016614
cce_4813=0006118
cce_4813=0016020
cce_4813=0004129
cce_4814=0009060
cce_4814=0006118
cce_4814=0016021
cce_4814=0020037
cce_4814=0005506
cce_4815=0006118
cce_4815=0016021
cce_4815=0016020
cce_4815=0005507
cce_4815=0004129
cce_4815=0020037
cce_0490=0006750
cce_0490=0005524
cce_0490=0003824
cce_0490=0004363
cce_0491=0045454
cce_0491=0006118
cce_0491=0009055
cce_0491=0015035
cce_0492=0005488
cce_0497=0006810
cce_0497=0016021
cce_0497=0005524
cce_0497=0016887
cce_0497=0042626
cce_0497=0017111
cce_0497=0000166
cce_0499=0006461
cce_0499=0008535
cce_0499=0016020
cce_4500=0008152
cce_4500=0008080
cce_4502=0005488
cce_4504=0016787
cce_4505=0006810
cce_4505=0016021
cce_4505=0016020
cce_4505=0005215
cce_4507=0001522
cce_4507=0003723
cce_4507=0009982
cce_4507=0004730
cce_4508=0003677
cce_4509=0006118
cce_4509=0009055
cce_4509=0020037
cce_4509=0005506
cce_2810=0003824
cce_2810=0051536
cce_2812=0015986
cce_2812=0016469
cce_2812=0046933
cce_2812=0046961
cce_2813=0006754
cce_2813=0015986
cce_2813=0016021
cce_2813=0016469
cce_2813=0015078
cce_2813=0046933
cce_2813=0046961
cce_2813=0008553
cce_2813=0017111
cce_2813=0000166
cce_2817=0016787
cce_0180=0008152
cce_0180=0003824
cce_0183=0030435
cce_0184=0006313
cce_0184=0003677
cce_0184=0004803
cce_0189=0006355
cce_0189=0005634
cce_0189=0043565
cce_0189=0003700
cce_5220=0009236
cce_5220=0042242
cce_5221=0045449
cce_5226=0006310
cce_5226=0006281
cce_5226=0004520
cce_5226=0003676
cce_5228=0015074
cce_5228=0006310
cce_5228=0003677
cce_5229=0006281
cce_5229=0005622
cce_5229=0004518
cce_2500=0003824
cce_2500=0051536
cce_2505=0006355
cce_2505=0000160
cce_2505=0000156
cce_2507=0006355
cce_2507=0000160
cce_2507=0005622
cce_2507=0003677
cce_2507=0043565
cce_2507=0003700
cce_2507=0000156
cce_2508=0018106
cce_2508=0016310
cce_2508=0006355
cce_2508=0007165
cce_2508=0000160
cce_2508=0016020
cce_2508=0005524
cce_2508=0004673
cce_2508=0004871
cce_2508=0016772
cce_2508=0000156
cce_2508=0000155
cce_2509=0018106
cce_2509=0016310
cce_2509=0006355
cce_2509=0007165
cce_2509=0000160
cce_2509=0016020
cce_2509=0005524
cce_2509=0004673
cce_2509=0016772
cce_2509=0000156
cce_2509=0000155
cce_4710=0001522
cce_4710=0003723
cce_4710=0009982
cce_4710=0004730
cce_4714=0006355
cce_4714=0000160
cce_4714=0000156
cce_4715=0048511
cce_4716=0042752
cce_4716=0045449
cce_4716=0005524
cce_4716=0003677
cce_4716=0000287
cce_4716=0004674
cce_4717=0006118
cce_4717=0051287
cce_4717=0009055
cce_4717=0016651
cce_4718=0005525
cce_4718=0003924
cce_0390=0006812
cce_0390=0016021
cce_0390=0008324
cce_0392=0015979
cce_0392=0016020
cce_0392=0009539
cce_0394=0005975
cce_0394=0003824
cce_0394=0043169
cce_0395=0006807
cce_0395=0016810
cce_0396=0006106
cce_0396=0045239
cce_0396=0003824
cce_0396=0004333
cce_0399=0007186
cce_0399=0016021
cce_0399=0008067
cce_4400=0009082
cce_4400=0008152
cce_4400=0003824
cce_4400=0004160
cce_4401=0006259
cce_4401=0006265
cce_4401=0006268
cce_4401=0019752
cce_4401=0005694
cce_4401=0005524
cce_4401=0003677
cce_4401=0003918
cce_4401=0003916
cce_4401=0016831
cce_4401=0030170
cce_4402=0016021
cce_4404=0005976
cce_4404=0008928
cce_4405=0018106
cce_4405=0016310
cce_4405=0006355
cce_4405=0007165
cce_4405=0000160
cce_4405=0016020
cce_4405=0005524
cce_4405=0004673
cce_4405=0016772
cce_4405=0000156
cce_4405=0000155
cce_4406=0050660
cce_4406=0016491
cce_4408=0008047
cce_4408=0008233
cce_4409=0008152
cce_4409=0003824
cce_2713=0006633
cce_2713=0006629
cce_2713=0005783
cce_2713=0016020
cce_2713=0005506
cce_2713=0016491
cce_2713=0016717
cce_2713=0004768
cce_2714=0006118
cce_2714=0050660
cce_2714=0003824
cce_2714=0009055
cce_2714=0051536
cce_2714=0016491
cce_2717=0008152
cce_2717=0003824
cce_2717=0051536
cce_2719=0008152
cce_2719=0010181
cce_2719=0003824
cce_2719=0016491
cce_0080=0006508
cce_0080=0005515
cce_0080=0008236
cce_0081=0006412
cce_0081=0005622
cce_0081=0005840
cce_0081=0003735
cce_0083=0030163
cce_0083=0016755
cce_0084=0008168
cce_0087=0016787
cce_5122=0030288
cce_5122=0015035
cce_5125=0008152
cce_5125=0006808
cce_5125=0005488
cce_5125=0003824
cce_5125=0016564
cce_4922=0015074
cce_4922=0006310
cce_4922=0003677
cce_4923=0003677
cce_4925=0006304
cce_4925=0003677
cce_4925=0004519
cce_4928=0018106
cce_4928=0016310
cce_4928=0007165
cce_4928=0005524
cce_4928=0004673
cce_4928=0016772
cce_4928=0000155
cce_2403=0006118
cce_2409=0016209
cce_2409=0016491
cce_4613=0006493
cce_4613=0016020
cce_4613=0000030
cce_4615=0000271
cce_4615=0006810
cce_4615=0016021
cce_4616=0006508
cce_4616=0008235
cce_4616=0004239
cce_2923=0006221
cce_2923=0003883
cce_2923=0003824
cce_2925=0006457
cce_2925=0005524
cce_2925=0051082
cce_2926=0005488
cce_2927=0009435
cce_2927=0006118
cce_2927=0005737
cce_2927=0008734
cce_2927=0016491
cce_0290=0006412
cce_0290=0005622
cce_0290=0005840
cce_0290=0003735
cce_0291=0031072
cce_0292=0008152
cce_0292=0016624
cce_0293=0008652
cce_0293=0006520
cce_0293=0008152
cce_0293=0009086
cce_0293=0009088
cce_0293=0005737
cce_0293=0051287
cce_0293=0050661
cce_0293=0004073
cce_0293=0005488
cce_0293=0003824
cce_0293=0016620
cce_0293=0046983
cce_0294=0019877
cce_0294=0008152
cce_0294=0003824
cce_0294=0008840
cce_0294=0016829
cce_0295=0016787
cce_0297=0018106
cce_0297=0016310
cce_0297=0018298
cce_0297=0045449
cce_0297=0007600
cce_0297=0007165
cce_0297=0016020
cce_0297=0005524
cce_0297=0008020
cce_0297=0004673
cce_0297=0016772
cce_0297=0000155
cce_0298=0006355
cce_0298=0000160
cce_0298=0005622
cce_0298=0003677
cce_0298=0000156
cce_0299=0006298
cce_0299=0005524
cce_0299=0030983
cce_4300=0005515
cce_4304=0008152
cce_4304=0003824
cce_4304=0004807
cce_4305=0044237
cce_4305=0009396
cce_4305=0004156
cce_4306=0050660
cce_4306=0003824
cce_4306=0016491
cce_4307=0006118
cce_4307=0006979
cce_4307=0020037
cce_4307=0004601
cce_4308=0009236
cce_4308=0016829
cce_4308=0046872
cce_4309=0006281
cce_4309=0003913
cce_2610=0006072
cce_2610=0006508
cce_2610=0009331
cce_2610=0004368
cce_2610=0008237
cce_2610=0016491
cce_2610=0008270
cce_2611=0018298
cce_2611=0045449
cce_2611=0006355
cce_2611=0007600
cce_2611=0000160
cce_2611=0008020
cce_2611=0000156
cce_2612=0006508
cce_2612=0006465
cce_2612=0016021
cce_2612=0008233
cce_2612=0009003
cce_2613=0006259
cce_2613=0006281
cce_2613=0005694
cce_2613=0005524
cce_2613=0003697
cce_2615=0006118
cce_2615=0008152
cce_2615=0006561
cce_2615=0005488
cce_2615=0003824
cce_2615=0004735
cce_2618=0016491
cce_2619=0006810
cce_2619=0005215
cce_5021=0016998
cce_5021=0006032
cce_5021=0006508
cce_5021=0004568
cce_5021=0004222
cce_5029=0006355
cce_5029=0006352
cce_5029=0003677
cce_5029=0016987
cce_5029=0003700
cce_4821=0008652
cce_4821=0009086
cce_4821=0003871
cce_4821=0008270
cce_4823=0006810
cce_4823=0016021
cce_4823=0005215
cce_4824=0030001
cce_4824=0016021
cce_4824=0046872
cce_2300=0008152
cce_2300=0005488
cce_2300=0003824
cce_2300=0016491
cce_2301=0008152
cce_2301=0003824
cce_2302=0008152
cce_2302=0016740
cce_2303=0016491
cce_2303=0046914
cce_2304=0006355
cce_2304=0006352
cce_2304=0003677
cce_2304=0005488
cce_2304=0031177
cce_2304=0016987
cce_2304=0003700
cce_2305=0008152
cce_2305=0006568
cce_2305=0003824
cce_2305=0004425
cce_2308=0005488
cce_4510=0019746
cce_4510=0008152
cce_4510=0003824
cce_4510=0016866
cce_4510=0016829
cce_4511=0006306
cce_4511=0003677
cce_4512=0008652
cce_4512=0009058
cce_4512=0008152
cce_4512=0016597
cce_4512=0004072
cce_4516=0006725
cce_4518=0015979
cce_4518=0016020
cce_4518=0009538
cce_4519=0008272
cce_4519=0016787
cce_4519=0004792
cce_2820=0016787
cce_2821=0006950
cce_2822=0006468
cce_2822=0005524
cce_2822=0004672
cce_2822=0004674
cce_2822=0004713
cce_2826=0006304
cce_2826=0006310
cce_2826=0006281
cce_2826=0005622
cce_2826=0003677
cce_2826=0003676
cce_2826=0043565
cce_2827=0003677
cce_2827=0043565
cce_2828=0006278
cce_2828=0003723
cce_2828=0003964
cce_2828=0004519
cce_2828=0003676
cce_0197=0016020
cce_0198=0006355
cce_0198=0003700
cce_0199=0015995
cce_0199=0015979
cce_0199=0006779
cce_0199=0005524
cce_0199=0016851
cce_0199=0017111
cce_0199=0000166
cce_4200=0009073
cce_4200=0004107
cce_4202=0006118
cce_4202=0005737
cce_4202=0003824
cce_4202=0051536
cce_4202=0016491
cce_4202=0016661
cce_4204=0018106
cce_4204=0007165
cce_4204=0016020
cce_4204=0005524
cce_4204=0004673
cce_4204=0004871
cce_4204=0000155
cce_4205=0008152
cce_4205=0008080
cce_4207=0006396
cce_4207=0008152
cce_4207=0003723
cce_4207=0003824
cce_4207=0016787
cce_4207=0030145
cce_4207=0016779
cce_4208=0005975
cce_4208=0008152
cce_4208=0003824
cce_5233=0003677
cce_5234=0008152
cce_5234=0003824
cce_5234=0030170
cce_5235=0007049
cce_5235=0051301
cce_5235=0007059
cce_5235=0016021
cce_5235=0005524
cce_5235=0003677
cce_5235=0017111
cce_5235=0000166
cce_5238=0006259
cce_5238=0005694
cce_5238=0005524
cce_5238=0017111
cce_5238=0000166
cce_5239=0008152
cce_5239=0016740
cce_2512=0016491
cce_2515=0008152
cce_2515=0016740
cce_2518=0006879
cce_2518=0006950
cce_2518=0008199
cce_2518=0016491
cce_2518=0046914
cce_4720=0006355
cce_4720=0000160
cce_4720=0005622
cce_4720=0003677
cce_4720=0043565
cce_4720=0003700
cce_4720=0000156
cce_4723=0016539
cce_4723=0003676
cce_4725=0006810
cce_4725=0005488
cce_4725=0008146
cce_4725=0005215
cce_4726=0032259
cce_4726=0008168
cce_4726=0003676
cce_4727=0006355
cce_4727=0005622
cce_4727=0003700
cce_4728=0009190
cce_4728=0007242
cce_4728=0016849
cce_2200=0006260
cce_2200=0003697
cce_2201=0008152
cce_2201=0008168
cce_2204=0008146
cce_2207=0009245
cce_2207=0008415
cce_2207=0016740
cce_2207=0016747
cce_2208=0010181
cce_2209=0006508
cce_2209=0016787
cce_2209=0008237
cce_2209=0046983
cce_4412=0015995
cce_4412=0006118
cce_4412=0015979
cce_4412=0046872
cce_4412=0016491
cce_4412=0046914
cce_4413=0006118
cce_4413=0020037
cce_4413=0005506
cce_4413=0004497
cce_4414=0008152
cce_4414=0005622
cce_4414=0003677
cce_4414=0005509
cce_4414=0003824
cce_4414=0043565
cce_4415=0009236
cce_4415=0006824
cce_4415=0015087
cce_4416=0006355
cce_4416=0000160
cce_4416=0003677
cce_4416=0000156
cce_4417=0003824
cce_4417=0030170
cce_2722=0006281
cce_2722=0005622
cce_2722=0004518
cce_2724=0008152
cce_2724=0003824
cce_2725=0006412
cce_2725=0005622
cce_2725=0005840
cce_2725=0003735
cce_2727=0003824
cce_2727=0051536
cce_0091=0008152
cce_0091=0006813
cce_0091=0006885
cce_0091=0016021
cce_0091=0005488
cce_0091=0003824
cce_0091=0015299
cce_0093=0045087
cce_0093=0007165
cce_0093=0031224
cce_0093=0004888
cce_0096=0016787
cce_4103=0006118
cce_4103=0050660
cce_4103=0016491
cce_4109=0006118
cce_4109=0016021
cce_4109=0016020
cce_4109=0005507
cce_4109=0004129
cce_4109=0020037
cce_3901=0006468
cce_3901=0005524
cce_3901=0004672
cce_3901=0004674
cce_3901=0004713
cce_3905=0003677
cce_5131=0006281
cce_5131=0005622
cce_5131=0004518
cce_5136=0008152
cce_5136=0008080
cce_5137=0003676
cce_5138=0006313
cce_5138=0003677
cce_5138=0004803
cce_4930=0005488
cce_4931=0005488
cce_4933=0045449
cce_4934=0006355
cce_4934=0000160
cce_4934=0000156
cce_2410=0006810
cce_2410=0016020
cce_2410=0030288
cce_2410=0005234
cce_2410=0004970
cce_2410=0005215
cce_2411=0006950
cce_2412=0006633
cce_2412=0008152
cce_2412=0004316
cce_2412=0051287
cce_2412=0005488
cce_2412=0003824
cce_2412=0016491
cce_2414=0015979
cce_2414=0009507
cce_2414=0016021
cce_2414=0009579
cce_2417=0009307
cce_2417=0003677
cce_2417=0004519
cce_2418=0016779
cce_2419=0030655
cce_2419=0046677
cce_2419=0008800
cce_4621=0009166
cce_4621=0016787
cce_4622=0006629
cce_4622=0016020
cce_4622=0016491
cce_4622=0016717
cce_4623=0006118
cce_4623=0016491
cce_4624=0016787
cce_4625=0003676
cce_4626=0045454
cce_4626=0006118
cce_4626=0006749
cce_4626=0005737
cce_4626=0050660
cce_4626=0050661
cce_4626=0004362
cce_4626=0016491
cce_4627=0008152
cce_4627=0003824
cce_4627=0004802
cce_2100=0009058
cce_2101=0005975
cce_2101=0044237
cce_2101=0008152
cce_2101=0005488
cce_2101=0003824
cce_2101=0050662
cce_2101=0016857
cce_2104=0003677
cce_2105=0005488
cce_2106=0006118
cce_2106=0051537
cce_2106=0009055
cce_2106=0051536
cce_2107=0006118
cce_2107=0015979
cce_2107=0009503
cce_2108=0006118
cce_2108=0009055
cce_2108=0051536
cce_1900=0044262
cce_1900=0046912
cce_1902=0006777
cce_1902=0019008
cce_1902=0051539
cce_1902=0003824
cce_1902=0051536
cce_1902=0046872
cce_1903=0009253
cce_1903=0008745
cce_1905=0031119
cce_1905=0003723
cce_1905=0016439
cce_2930=0003824
cce_2932=0006012
cce_2932=0008108
cce_2932=0003824
cce_2934=0006810
cce_2934=0016021
cce_2934=0016020
cce_2934=0005524
cce_2934=0016887
cce_2934=0042626
cce_2934=0017111
cce_2934=0000166
cce_2936=0009089
cce_2936=0008152
cce_2936=0005737
cce_2936=0005488
cce_2936=0003824
cce_2936=0008839
cce_4310=0006355
cce_4310=0005634
cce_4310=0003700
cce_4314=0006526
cce_4314=0004358
cce_4316=0006935
cce_4316=0007165
cce_4316=0016020
cce_4316=0004871
cce_4317=0006935
cce_4317=0018106
cce_4317=0016310
cce_4317=0006355
cce_4317=0007165
cce_4317=0000160
cce_4317=0005622
cce_4317=0005524
cce_4317=0004673
cce_4317=0004871
cce_4317=0016772
cce_4317=0000156
cce_4317=0000155
cce_4318=0006935
cce_4318=0007165
cce_4318=0005622
cce_4318=0004871
cce_2622=0005488
cce_2623=0005622
cce_2623=0005525
cce_2623=0003723
cce_2624=0006935
cce_2624=0018106
cce_2624=0016310
cce_2624=0006355
cce_2624=0007165
cce_2624=0000160
cce_2624=0005737
cce_2624=0005622
cce_2624=0005524
cce_2624=0004673
cce_2624=0004871
cce_2624=0016772
cce_2624=0000156
cce_2624=0000155
cce_2625=0042549
cce_2625=0019898
cce_2625=0009654
cce_2627=0016787
cce_2627=0016810
cce_2629=0005488
cce_4001=0006281
cce_4001=0006508
cce_4001=0005524
cce_4001=0004176
cce_4001=0003684
cce_4001=0017111
cce_4001=0000166
cce_4001=0004252
cce_4002=0006355
cce_4002=0000160
cce_4002=0003677
cce_4002=0000156
cce_4003=0006529
cce_4003=0008152
cce_4003=0004066
cce_4004=0006457
cce_4004=0005524
cce_4004=0051082
cce_4005=0006457
cce_4005=0000774
cce_4005=0051087
cce_4005=0005515
cce_4005=0042803
cce_4006=0007165
cce_4006=0000160
cce_4006=0005488
cce_4006=0004673
cce_4006=0004871
cce_4006=0000155
cce_4007=0031072
cce_4008=0019752
cce_4008=0009098
cce_4008=0008152
cce_4008=0003852
cce_4008=0003824
cce_4008=0046912
cce_3800=0009116
cce_3800=0003824
cce_3801=0006810
cce_3801=0043190
cce_3801=0005524
cce_3801=0016887
cce_3801=0016820
cce_3801=0017111
cce_3801=0000166
cce_3801=0005215
cce_3806=0006355
cce_3806=0005634
cce_3806=0043565
cce_3806=0003700
cce_5031=0008152
cce_5031=0003824
cce_5032=0009236
cce_5032=0042242
cce_5033=0003677
cce_5034=0006308
cce_5034=0009318
cce_5034=0008855
cce_5035=0006308
cce_5035=0009318
cce_5035=0008855
cce_5035=0003676
cce_5036=0008152
cce_5036=0008080
cce_5037=0045449
cce_5039=0015074
cce_5039=0006310
cce_5039=0003677
cce_4831=0006260
cce_4831=0006139
cce_4831=0005622
cce_4831=0008408
cce_4831=0003677
cce_4831=0003887
cce_4831=0003676
cce_4835=0043039
cce_4835=0006418
cce_4835=0006435
cce_4835=0006412
cce_4835=0005737
cce_4835=0005524
cce_4835=0004812
cce_4835=0016876
cce_4835=0000166
cce_4835=0004829
cce_4837=0006777
cce_4838=0016888
cce_2312=0044237
cce_2312=0016114
cce_2314=0000105
cce_2314=0008152
cce_2314=0051287
cce_2314=0004399
cce_2314=0016491
cce_2314=0008270
cce_2315=0006118
cce_2315=0008901
cce_2315=0016151
cce_2316=0006120
cce_2316=0008137
cce_2317=0006118
cce_2317=0009055
cce_2317=0051536
cce_2318=0006118
cce_2318=0006120
cce_2318=0051539
cce_2318=0010181
cce_2318=0051287
cce_2318=0008137
cce_2318=0016651
cce_2319=0006118
cce_2319=0051287
cce_2319=0016491
cce_4520=0000105
cce_4520=0008152
cce_4520=0051287
cce_4520=0004399
cce_4520=0016491
cce_4520=0008270
cce_4521=0005524
cce_4521=0016887
cce_4521=0017111
cce_4521=0000166
cce_4522=0006118
cce_4522=0009055
cce_4522=0051536
cce_4524=0006396
cce_4524=0008033
cce_4524=0000175
cce_4524=0003723
cce_4524=0000049
cce_4524=0004549
cce_4525=0005576
cce_4526=0008152
cce_4526=0005488
cce_4526=0003824
cce_4526=0016491
cce_4528=0006413
cce_4528=0003743
cce_2000=0000902
cce_2000=0005524
cce_2001=0006260
cce_2001=0003697
cce_2003=0006457
cce_2003=0005524
cce_2003=0051082
cce_2007=0009306
cce_2007=0016020
cce_2007=0008565
cce_2009=0016787
cce_1800=0006396
cce_1800=0003723
cce_1800=0004525
cce_1801=0006355
cce_1801=0045152
cce_1802=0006364
cce_1802=0005840
cce_1802=0043022
cce_1803=0015774
cce_1803=0016020
cce_1803=0015159
cce_1804=0006118
cce_1804=0016491
cce_1805=0009507
cce_1805=0016021
cce_1806=0005975
cce_1806=0003824
cce_1806=0043169
cce_1806=0004553
cce_1807=0005198
cce_1808=0006355
cce_1808=0000160
cce_1808=0003677
cce_1808=0000156
cce_2832=0003677
cce_2836=0003677
cce_2836=0043565
cce_4213=0006493
cce_4213=0016020
cce_4213=0000030
cce_4219=0006096
cce_4219=0004618
cce_2524=0008152
cce_2524=0008168
cce_2525=0006950
cce_2526=0006950
cce_2527=0006950
cce_2529=0006260
cce_2529=0005524
cce_2529=0008026
cce_2529=0003677
cce_2529=0004386
cce_2529=0003676
cce_3700=0005524
cce_3700=0016887
cce_3700=0017111
cce_3700=0000166
cce_3701=0009236
cce_3701=0016829
cce_3701=0046872
cce_3702=0008152
cce_3702=0006779
cce_3702=0008168
cce_3705=0006950
cce_3706=0006790
cce_3707=0050660
cce_3707=0003824
cce_3707=0016491
cce_3708=0006118
cce_3708=0009055
cce_3708=0051536
cce_3708=0016491
cce_4731=0016787
cce_4735=0005975
cce_4735=0009252
cce_4735=0005618
cce_4735=0005737
cce_4735=0005524
cce_4735=0008716
cce_4735=0003824
cce_4735=0004553
cce_4738=0016787
cce_4739=0008152
cce_4739=0005488
cce_4739=0003824
cce_4739=0016491
cce_4739=0008270
cce_2219=0008152
cce_2219=0008080
cce_4420=0006760
cce_4420=0004150
cce_4421=0016021
cce_4423=0006790
cce_4423=0008441
cce_4423=0004437
cce_4424=0009058
cce_4424=0051301
cce_4424=0009252
cce_4424=0009273
cce_4424=0008360
cce_4424=0005737
cce_4424=0005524
cce_4424=0008766
cce_4424=0016874
cce_4426=0018106
cce_4426=0016310
cce_4426=0007165
cce_4426=0016020
cce_4426=0005524
cce_4426=0004673
cce_4426=0004871
cce_4426=0016772
cce_4426=0000155
cce_1700=0006825
cce_1700=0008152
cce_1700=0030001
cce_1700=0006810
cce_1700=0016021
cce_1700=0016020
cce_1700=0005524
cce_1700=0015662
cce_1700=0003824
cce_1700=0004008
cce_1700=0016820
cce_1700=0046872
cce_1700=0046873
cce_1708=0009306
cce_1708=0016020
cce_1708=0008565
cce_2731=0008152
cce_2731=0008168
cce_2733=0006725
cce_2733=0006118
cce_2733=0008152
cce_2733=0004497
cce_2733=0016491
cce_2735=0005524
cce_2735=0016887
cce_2737=0008152
cce_2737=0006813
cce_2737=0006885
cce_2737=0016021
cce_2737=0005488
cce_2737=0003824
cce_2737=0015299
cce_4110=0009060
cce_4110=0006118
cce_4110=0016021
cce_4110=0020037
cce_4110=0005506
cce_4111=0006118
cce_4111=0016020
cce_4111=0004129
cce_4112=0050660
cce_4112=0016614
cce_4113=0005524
cce_4113=0016887
cce_4113=0017111
cce_4113=0000166
cce_4114=0006810
cce_4114=0016020
cce_4114=0005215
cce_4115=0009306
cce_4115=0016020
cce_4117=0006633
cce_4117=0000036
cce_4117=0048037
cce_4117=0031177
cce_4118=0009058
cce_4118=0008152
cce_4118=0003824
cce_4119=0006508
cce_4119=0004222
cce_4119=0008237
cce_4119=0008270
cce_3913=0045449
cce_3914=0008152
cce_3914=0005488
cce_3914=0003824
cce_3914=0016491
cce_3916=0006812
cce_3916=0008152
cce_3916=0015992
cce_3916=0006810
cce_3916=0016020
cce_3916=0005524
cce_3916=0015662
cce_3916=0003824
cce_3916=0016820
cce_3917=0006396
cce_3917=0000175
cce_3917=0003723
cce_3918=0007049
cce_5143=0016020
cce_5144=0017111
cce_5144=0000166
cce_4941=0006950
cce_4944=0005524
cce_4945=0006260
cce_4945=0009360
cce_4945=0005634
cce_4945=0005524
cce_4945=0003677
cce_4945=0003887
cce_4945=0017111
cce_4945=0000166
cce_4946=0006260
cce_4946=0009360
cce_4946=0005634
cce_4946=0003677
cce_4946=0003887
cce_4947=0005488
cce_2420=0006810
cce_2420=0016021
cce_2420=0005524
cce_2420=0016887
cce_2420=0042626
cce_2420=0017111
cce_2420=0000166
cce_2424=0006355
cce_2424=0006352
cce_2424=0003677
cce_2424=0016987
cce_2424=0003700
cce_2425=0006310
cce_2425=0006281
cce_2425=0006412
cce_2425=0005622
cce_2425=0005840
cce_2425=0008409
cce_2425=0016787
cce_2425=0030145
cce_2425=0003676
cce_2425=0003735
cce_2428=0006281
cce_2428=0003913
cce_2429=0006508
cce_2429=0008237
cce_2429=0008270
cce_3601=0008152
cce_3601=0005488
cce_3601=0003824
cce_3601=0016491
cce_3606=0016020
cce_3607=0008152
cce_3607=0003824
cce_3607=0016829
cce_4634=0006118
cce_4634=0008152
cce_4634=0016491
cce_4637=0006044
cce_4637=0008448
cce_4638=0006189
cce_4638=0009320
cce_4638=0004638
cce_4639=0006259
cce_4639=0005524
cce_4639=0003677
cce_4639=0008094
cce_4639=0017111
cce_4639=0000166
cce_2110=0006118
cce_2110=0015979
cce_2110=0009503
cce_2116=0006468
cce_2116=0005524
cce_2116=0031177
cce_2116=0004672
cce_2116=0004674
cce_2116=0004713
cce_2117=0008152
cce_2117=0006779
cce_2117=0033014
cce_2117=0008168
cce_2117=0004852
cce_1910=0006508
cce_1910=0008462
cce_1911=0006508
cce_1911=0008462
cce_1917=0008152
cce_1917=0030001
cce_1917=0015992
cce_1917=0006810
cce_1917=0016021
cce_1917=0016020
cce_1917=0005524
cce_1917=0015662
cce_1917=0003824
cce_1917=0004008
cce_1917=0016820
cce_1917=0046872
cce_1917=0046873
cce_2943=0006468
cce_2943=0005524
cce_2943=0004672
cce_2943=0004674
cce_2943=0004713
cce_2945=0009306
cce_2945=0016020
cce_2945=0008565
cce_2946=0006810
cce_2946=0016020
cce_2946=0005215
cce_2947=0008152
cce_2947=0008080
cce_2949=0009396
cce_2949=0030272
cce_2949=0005524
cce_4321=0005524
cce_4321=0003677
cce_4321=0003824
cce_4321=0004386
cce_4321=0046872
cce_4321=0003676
cce_4324=0006281
cce_4324=0006284
cce_4324=0006289
cce_4324=0003677
cce_4324=0003906
cce_4324=0003824
cce_4324=0003684
cce_4324=0016799
cce_4324=0003676
cce_4324=0008270
cce_4325=0006118
cce_4325=0015979
cce_4325=0009538
cce_4325=0009536
cce_4325=0003824
cce_4327=0006810
cce_4327=0005488
cce_4327=0016491
cce_4327=0005215
cce_4328=0006730
cce_4328=0004089
cce_4328=0008270
cce_4329=0006796
cce_4329=0005737
cce_4329=0004427
cce_4329=0000287
cce_1601=0008152
cce_1601=0051287
cce_1601=0005488
cce_1601=0003824
cce_1601=0048037
cce_1601=0016616
cce_1602=0008415
cce_1602=0016740
cce_1603=0005975
cce_1603=0004645
cce_1603=0030170
cce_1604=0006096
cce_1604=0003824
cce_1604=0000287
cce_1604=0030955
cce_1604=0004743
cce_1605=0008152
cce_1605=0003824
cce_1606=0006118
cce_1606=0051537
cce_1606=0009055
cce_1606=0051536
cce_1607=0006118
cce_1607=0051537
cce_1607=0009055
cce_1607=0051536
cce_1608=0008152
cce_1608=0005488
cce_1608=0003824
cce_1608=0016491
cce_1609=0003824
cce_2630=0009116
cce_2630=0006223
cce_2630=0004845
cce_2632=0006810
cce_2632=0005215
cce_2633=0006810
cce_2633=0016021
cce_2633=0005215
cce_2634=0005506
cce_2635=0006118
cce_2635=0005507
cce_2635=0009055
cce_2635=0016491
cce_4010=0015936
cce_4010=0050662
cce_4010=0004420
cce_4010=0016301
cce_4011=0006508
cce_4011=0003824
cce_4011=0046872
cce_4011=0004222
cce_4011=0008270
cce_4013=0006412
cce_4013=0005622
cce_4013=0005840
cce_4013=0003735
cce_4015=0006412
cce_4015=0005622
cce_4015=0005840
cce_4015=0003735
cce_4016=0006412
cce_4016=0005622
cce_4016=0005840
cce_4016=0003723
cce_4016=0000166
cce_4016=0003735
cce_4017=0006412
cce_4017=0005622
cce_4017=0015934
cce_4017=0005840
cce_4017=0003723
cce_4017=0003735
cce_4017=0016740
cce_4018=0006412
cce_4018=0005622
cce_4018=0005840
cce_4018=0015935
cce_4018=0003735
cce_4019=0006412
cce_4019=0005622
cce_4019=0015934
cce_4019=0005840
cce_4019=0003735
cce_3816=0009152
cce_3816=0004018
cce_3816=0003824
cce_3819=0006629
cce_3819=0016020
cce_3819=0016491
cce_3819=0016717
cce_5041=0003677
cce_5041=0043565
cce_5046=0005488
cce_5047=0019867
cce_4841=0006508
cce_4841=0008237
cce_4842=0006423
cce_4842=0006418
cce_4842=0006412
cce_4842=0005737
cce_4842=0005524
cce_4842=0004812
cce_4842=0004817
cce_4842=0000166
cce_4845=0000105
cce_4845=0004635
cce_4846=0005622
cce_4846=0005525
cce_4846=0001882
cce_4847=0006118
cce_4847=0016491
cce_2323=0006118
cce_2323=0006979
cce_2323=0004096
cce_2324=0006788
cce_2324=0004392
cce_2325=0006779
cce_2325=0005737
cce_2325=0003824
cce_2325=0004109
cce_2325=0051536
cce_2327=0006306
cce_2327=0003677
cce_2327=0009007
cce_3500=0005509
cce_3501=0006118
cce_3501=0019684
cce_3501=0030076
cce_3501=0016020
cce_3501=0030077
cce_3501=0045156
cce_3503=0005524
cce_3503=0016887
cce_3503=0017111
cce_3503=0000166
cce_3503=0016491
cce_3504=0008652
cce_3504=0009098
cce_3504=0008152
cce_3504=0009316
cce_3504=0003861
cce_3504=0051539
cce_3504=0016836
cce_3508=0006118
cce_3508=0009055
cce_3508=0051536
cce_3508=0046872
cce_3508=0016491
cce_3509=0006118
cce_3509=0050660
cce_3509=0003824
cce_3509=0016491
cce_4532=0015995
cce_4532=0006118
cce_4532=0009399
cce_4532=0019685
cce_4532=0016612
cce_4532=0005524
cce_4532=0016163
cce_4532=0016491
cce_4532=0016730
cce_4534=0015995
cce_4534=0019685
cce_4534=0016730
cce_4539=0008152
cce_4539=0003824
cce_4539=0051536
cce_2010=0006812
cce_2010=0008324
cce_2016=0008152
cce_2016=0016208
cce_2016=0003987
cce_2016=0003824
cce_2019=0017111
cce_2019=0000166
cce_1810=0045454
cce_1810=0009055
cce_1810=0015035
cce_1812=0016481
cce_1812=0003677
cce_1812=0016566
cce_1813=0006508
cce_1813=0016020
cce_1813=0004222
cce_1814=0006508
cce_1814=0004222
cce_1816=0045449
cce_1816=0006355
cce_1816=0005622
cce_1816=0003677
cce_1816=0003700
cce_1817=0018106
cce_1817=0016310
cce_1817=0006468
cce_1817=0007165
cce_1817=0016020
cce_1817=0005524
cce_1817=0004673
cce_1817=0004672
cce_1817=0004674
cce_1817=0004713
cce_1817=0016772
cce_1817=0000155
cce_1818=0006281
cce_1818=0006260
cce_1818=0005622
cce_1818=0003911
cce_1818=0043565
cce_1819=0016020
cce_2844=0016779
cce_4220=0006950
cce_4221=0006164
cce_4221=0005525
cce_4221=0004019
cce_4222=0006412
cce_4222=0005622
cce_4222=0005840
cce_4222=0008097
cce_4222=0003735
cce_4223=0006811
cce_4223=0006810
cce_4223=0016021
cce_4223=0016020
cce_4223=0045211
cce_4223=0005230
cce_4223=0030594
cce_4227=0003824
cce_4227=0000287
cce_4227=0030976
cce_4227=0016740
cce_4228=0008152
cce_4228=0016491
cce_5258=0045449
cce_1501=0019438
cce_1501=0005737
cce_1501=0003934
cce_1503=0015986
cce_1503=0016469
cce_1503=0015078
cce_1503=0046933
cce_1503=0046961
cce_1503=0016820
cce_1506=0015986
cce_1506=0016469
cce_1506=0016820
cce_1507=0015986
cce_1507=0016021
cce_1507=0016020
cce_1507=0016469
cce_1507=0046933
cce_1507=0046961
cce_1507=0016820
cce_1508=0015992
cce_1508=0016020
cce_1508=0016469
cce_1508=0016820
cce_2531=0006260
cce_2531=0009360
cce_2531=0005634
cce_2531=0005524
cce_2531=0003677
cce_2531=0003887
cce_2531=0017111
cce_2531=0000166
cce_2532=0005975
cce_2532=0003824
cce_2532=0043169
cce_2535=0008152
cce_2536=0006006
cce_2536=0008152
cce_2536=0005488
cce_2536=0003824
cce_2536=0004345
cce_2538=0006508
cce_2538=0016020
cce_2538=0004222
cce_2539=0006813
cce_2539=0016020
cce_2539=0005242
cce_3710=0006281
cce_3710=0006355
cce_3710=0005524
cce_3710=0008026
cce_3710=0003684
cce_3710=0004386
cce_3710=0003676
cce_3710=0003700
cce_3713=0018106
cce_3713=0016310
cce_3713=0018298
cce_3713=0045449
cce_3713=0006355
cce_3713=0007600
cce_3713=0007165
cce_3713=0016020
cce_3713=0005524
cce_3713=0008020
cce_3713=0004673
cce_3713=0004872
cce_3713=0004871
cce_3713=0016772
cce_3713=0000155
cce_3714=0006355
cce_3714=0000160
cce_3714=0000156
cce_3715=0006355
cce_3715=0007165
cce_3715=0000160
cce_3715=0004871
cce_3715=0000156
cce_3715=0000155
cce_3716=0009435
cce_3716=0006355
cce_3716=0006352
cce_3716=0003677
cce_3716=0008987
cce_3716=0016987
cce_3716=0003700
cce_3717=0008152
cce_3717=0016757
cce_3719=0006522
cce_3719=0008784
cce_3719=0003824
cce_4743=0005975
cce_4743=0006098
cce_4743=0017057
cce_4745=0006306
cce_4745=0003677
cce_2220=0016117
cce_2220=0050660
cce_2220=0016491
cce_2220=0016705
cce_2221=0006120
cce_2221=0008137
cce_2222=0006120
cce_2222=0008137
cce_2223=0006118
cce_2223=0008137
cce_2223=0009055
cce_2223=0051536
cce_2223=0016651
cce_2224=0006118
cce_2224=0016020
cce_2225=0008152
cce_2225=0003824
cce_2225=0016829
cce_2229=0006508
cce_2229=0008235
cce_3400=0006812
cce_3400=0016020
cce_3400=0008324
cce_3401=0009058
cce_3401=0016833
cce_3402=0006118
cce_3405=0006260
cce_3405=0005524
cce_3405=0003677
cce_3405=0003678
cce_3405=0017111
cce_3405=0000166
cce_3406=0044237
cce_3406=0008152
cce_3406=0005488
cce_3406=0003824
cce_3406=0050662
cce_4432=0006542
cce_4432=0006807
cce_4432=0009399
cce_4432=0005737
cce_4432=0003824
cce_4432=0004356
cce_4436=0005524
cce_4436=0008026
cce_4436=0004386
cce_4436=0003676
cce_4437=0003824
cce_4437=0051536
cce_4438=0019538
cce_4438=0015031
cce_4438=0005524
cce_4438=0016887
cce_4438=0017111
cce_4438=0000166
cce_4438=0005515
cce_4438=0046983
cce_4438=0008270
cce_4439=0006508
cce_4439=0008462
cce_1710=0006412
cce_1710=0016884
cce_1713=0006810
cce_1713=0016021
cce_1713=0005524
cce_1713=0016887
cce_1713=0042626
cce_1713=0017111
cce_1713=0000166
cce_1717=0006118
cce_1717=0008152
cce_1717=0010181
cce_1717=0003824
cce_1717=0016491
cce_1718=0016810
cce_2742=0005488
cce_2743=0015628
cce_2743=0015627
cce_2743=0008565
cce_2744=0006281
cce_2744=0005622
cce_2744=0004518
cce_2748=0008152
cce_2748=0005488
cce_2748=0003824
cce_2748=0016491
cce_4120=0009236
cce_4120=0042242
cce_4122=0030494
cce_4122=0016021
cce_4122=0004659
cce_4123=0006412
cce_4123=0005622
cce_4123=0005840
cce_4123=0003735
cce_4124=0016209
cce_4124=0016491
cce_4125=0006810
cce_4125=0009276
cce_4125=0016021
cce_4125=0016020
cce_4125=0005215
cce_4127=0008152
cce_4127=0008168
cce_4129=0006810
cce_4129=0016021
cce_4129=0005215
cce_3920=0006915
cce_3920=0006952
cce_3920=0007165
cce_3920=0000159
cce_3920=0005524
cce_3920=0008601
cce_3923=0016998
cce_3923=0006032
cce_3923=0004568
cce_3928=0006614
cce_3928=0016020
cce_3928=0048500
cce_3928=0008312
cce_3928=0005525
cce_3928=0017111
cce_3928=0000166
cce_5151=0004519
cce_5151=0003676
cce_5152=0017111
cce_5152=0000166
cce_5155=0006313
cce_5155=0003677
cce_5155=0004803
cce_5157=0016020
cce_5157=0019028
cce_5157=0005509
cce_5157=0005198
cce_5158=0015074
cce_5158=0006310
cce_5158=0003677
cce_1400=0006508
cce_1400=0004289
cce_5159=0006313
cce_5159=0003677
cce_5159=0004803
cce_1401=0008152
cce_1401=0016114
cce_1401=0008661
cce_1401=0003824
cce_1402=0006493
cce_1402=0016020
cce_1402=0000030
cce_1403=0006810
cce_1403=0016020
cce_1403=0005215
cce_1406=0003824
cce_1406=0030170
cce_4951=0003676
cce_4951=0004523
cce_1408=0006508
cce_1408=0004190
cce_2430=0019538
cce_2430=0016671
cce_2437=0008152
cce_2437=0003824
cce_2438=0006259
cce_2438=0006310
cce_2438=0006281
cce_2438=0005694
cce_2438=0005524
cce_2439=0008152
cce_2439=0006813
cce_2439=0005488
cce_2439=0003824
cce_2439=0008324
cce_3612=0006006
cce_3612=0006096
cce_3612=0008152
cce_3612=0051287
cce_3612=0005488
cce_3612=0003824
cce_3612=0004365
cce_3612=0008943
cce_3613=0006468
cce_3613=0005524
cce_3613=0004672
cce_3613=0004674
cce_3614=0006468
cce_3614=0006508
cce_3614=0005524
cce_3614=0008237
cce_3614=0004672
cce_3614=0004674
cce_3614=0008270
cce_3615=0008152
cce_3615=0005488
cce_3615=0003824
cce_3617=0009098
cce_3617=0008152
cce_3617=0005737
cce_3617=0003862
cce_3617=0016616
cce_4641=0009236
cce_4641=0003824
cce_4641=0042242
cce_4642=0008152
cce_4642=0005509
cce_4642=0003824
cce_4642=0016791
cce_4643=0005509
cce_4645=0006886
cce_4645=0015628
cce_4645=0009276
cce_4645=0015627
cce_4645=0015450
cce_4645=0008565
cce_4646=0006886
cce_4646=0015628
cce_4646=0006412
cce_4646=0009276
cce_4646=0005622
cce_4646=0005840
cce_4646=0015627
cce_4646=0015450
cce_4646=0008565
cce_4646=0003735
cce_4647=0008152
cce_4647=0003824
cce_2120=0009082
cce_2120=0008152
cce_2120=0005488
cce_2120=0003824
cce_2120=0004455
cce_2120=0016491
cce_2121=0006633
cce_2121=0009317
cce_2121=0003989
cce_2122=0006414
cce_2122=0005737
cce_2122=0003746
cce_2123=0008152
cce_2123=0008168
cce_2124=0008299
cce_2124=0008152
cce_2124=0005488
cce_2124=0003824
cce_1921=0009058
cce_1924=0005622
cce_1924=0005525
cce_1925=0005622
cce_1925=0005525
cce_2951=0006468
cce_2951=0005524
cce_2951=0004672
cce_2951=0004674
cce_2951=0004713
cce_2952=0016021
cce_2954=0016021
cce_2955=0006118
cce_2955=0009055
cce_2955=0020037
cce_2955=0005506
cce_2958=0006118
cce_2958=0016020
cce_2958=0016491
cce_2958=0008121
cce_2959=0006118
cce_2959=0015979
cce_2959=0031361
cce_2959=0009055
cce_2959=0020037
cce_2959=0005506
cce_3300=0008152
cce_3300=0008615
cce_3300=0005737
cce_3300=0003824
cce_3301=0008152
cce_3301=0008080
cce_4332=0005509
cce_1613=0006508
cce_1613=0006355
cce_1613=0005634
cce_1613=0008237
cce_1613=0005515
cce_1613=0003707
cce_1613=0003700
cce_1613=0008270
cce_1614=0009081
cce_1614=0008152
cce_1614=0004084
cce_1614=0003824
cce_1616=0006493
cce_1616=0016020
cce_1616=0000030
cce_1618=0009236
cce_1618=0008152
cce_1618=0006779
cce_1618=0008168
cce_1618=0046026
cce_1619=0004437
cce_2642=0006189
cce_2642=0009320
cce_2642=0004638
cce_2643=0006546
cce_2643=0005960
cce_2645=0017000
cce_2645=0005737
cce_2645=0016491
cce_2646=0006464
cce_2646=0005524
cce_2646=0003824
cce_2647=0008152
cce_2647=0016788
cce_2648=0046872
cce_2648=0016702
cce_2649=0006118
cce_2649=0020037
cce_2649=0005506
cce_2649=0004497
cce_4020=0006412
cce_4020=0005622
cce_4020=0005840
cce_4020=0015935
cce_4020=0003723
cce_4020=0003735
cce_4021=0006412
cce_4021=0005622
cce_4021=0005840
cce_4021=0003735
cce_4022=0006412
cce_4022=0005622
cce_4022=0005840
cce_4022=0003735
cce_4023=0006412
cce_4023=0005622
cce_4023=0005840
cce_4023=0003735
cce_4024=0006412
cce_4024=0005622
cce_4024=0015934
cce_4024=0005840
cce_4024=0003735
cce_4025=0006412
cce_4025=0005622
cce_4025=0005840
cce_4025=0003735
cce_4027=0006412
cce_4027=0005622
cce_4027=0005840
cce_4027=0003735
cce_4028=0006412
cce_4028=0005622
cce_4028=0005840
cce_4028=0003735
cce_4029=0006412
cce_4029=0005622
cce_4029=0005840
cce_4029=0003735
cce_3822=0006099
cce_3822=0003824
cce_3822=0008964
cce_3824=0016021
cce_3825=0006118
cce_3825=0020037
cce_3825=0005506
cce_3825=0004497
cce_3826=0006810
cce_3826=0043190
cce_3826=0016020
cce_3826=0005524
cce_3826=0016887
cce_3826=0042626
cce_3826=0016820
cce_3826=0017111
cce_3826=0000166
cce_3826=0005215
cce_3827=0008272
cce_3827=0006810
cce_3827=0009276
cce_3827=0016021
cce_3827=0016020
cce_3827=0015116
cce_3827=0005215
cce_3827=0015563
cce_3828=0008272
cce_3828=0006810
cce_3828=0009276
cce_3828=0016021
cce_3828=0016020
cce_3828=0015116
cce_3828=0005215
cce_3828=0015563
cce_1301=0005488
cce_1303=0006118
cce_1303=0015979
cce_1303=0016020
cce_1303=0009539
cce_1304=0006118
cce_1304=0015979
cce_1304=0016020
cce_1304=0009539
cce_1305=0006118
cce_1305=0015979
cce_1305=0019684
cce_1305=0009767
cce_1305=0016021
cce_1305=0009523
cce_1305=0009539
cce_1305=0009536
cce_1305=0009579
cce_1305=0020037
cce_1305=0046872
cce_4850=0016787
cce_1307=0006118
cce_1307=0015979
cce_1307=0019684
cce_1307=0009767
cce_1307=0009507
cce_1307=0016021
cce_1307=0009523
cce_1307=0009539
cce_1307=0009536
cce_1307=0009579
cce_1307=0020037
cce_1307=0046872
cce_4852=0008152
cce_4852=0033014
cce_4852=0003824
cce_4852=0046872
cce_4852=0004655
cce_1309=0006118
cce_1309=0009055
cce_1309=0046872
cce_4854=0006355
cce_4854=0005622
cce_4854=0003700
cce_4855=0006812
cce_4855=0016020
cce_4855=0008324
cce_4859=0006355
cce_4859=0003700
cce_2330=0006355
cce_2330=0003700
cce_2331=0006508
cce_2331=0004185
cce_2333=0044249
cce_2333=0044237
cce_2335=0005524
cce_2335=0008026
cce_2335=0004386
cce_2335=0016818
cce_2335=0003676
cce_2337=0006355
cce_2337=0006352
cce_2337=0003677
cce_2337=0016987
cce_2337=0003700
cce_2338=0016787
cce_2339=0006118
cce_2339=0009055
cce_2339=0051536
cce_2339=0016491
cce_3510=0006118
cce_3510=0016491
cce_3514=0008152
cce_3514=0008080
cce_3515=0008152
cce_3515=0006808
cce_3515=0005488
cce_3515=0003824
cce_3515=0016564
cce_3516=0009102
cce_3516=0005524
cce_3516=0004141
cce_3517=0006810
cce_3517=0016021
cce_3517=0005215
cce_3518=0006810
cce_3518=0016021
cce_3518=0005215
cce_4540=0007049
cce_4540=0016021
cce_4541=0006259
cce_4541=0006265
cce_4541=0006268
cce_4541=0005694
cce_4541=0005524
cce_4541=0003677
cce_4541=0003918
cce_4541=0003916
cce_4542=0006355
cce_4542=0000160
cce_4542=0000156
cce_4543=0006355
cce_4543=0000160
cce_4543=0000156
cce_4544=0006935
cce_4544=0007165
cce_4544=0005622
cce_4544=0004871
cce_4545=0006428
cce_4545=0006418
cce_4545=0006412
cce_4545=0005737
cce_4545=0005524
cce_4545=0004812
cce_4545=0003824
cce_4545=0004822
cce_4545=0000166
cce_4546=0006310
cce_4546=0006281
cce_4549=0005524
cce_4549=0016887
cce_4549=0017111
cce_4549=0000166
cce_2026=0009236
cce_2026=0003824
cce_2027=0016021
cce_2028=0005524
cce_2028=0016887
cce_2028=0017111
cce_2028=0000166
cce_1820=0016020
cce_1821=0008152
cce_1821=0003824
cce_1821=0016787
cce_1821=0008967
cce_1822=0006730
cce_1822=0005524
cce_1822=0004478
cce_1827=0006810
cce_1827=0005488
cce_1827=0005215
cce_1828=0008610
cce_1828=0008780
cce_1828=0008415
cce_1828=0016740
cce_1829=0009245
cce_1829=0008915
cce_2851=0045449
cce_2852=0005488
cce_2853=0008171
cce_2859=0045449
cce_3201=0006779
cce_3201=0004109
cce_3202=0008152
cce_3202=0006099
cce_3202=0004450
cce_3202=0016616
cce_3205=0019478
cce_3205=0005737
cce_3205=0016788
cce_3206=0030089
cce_3208=0015979
cce_3208=0030089
cce_3209=0008152
cce_3209=0003824
cce_4231=0003676
cce_4232=0003676
cce_4234=0008152
cce_4234=0005488
cce_4234=0003824
cce_4234=0016491
cce_4236=0016021
cce_4236=0004659
cce_4237=0006429
cce_4237=0006418
cce_4237=0006412
cce_4237=0005737
cce_4237=0005524
cce_4237=0004812
cce_4237=0004823
cce_4237=0000166
cce_5269=0004519
cce_5269=0003676
cce_1511=0015986
cce_1511=0016469
cce_1511=0046933
cce_1511=0046961
cce_1512=0006754
cce_1512=0015986
cce_1512=0016021
cce_1512=0016469
cce_1512=0015078
cce_1512=0046933
cce_1512=0046961
cce_1512=0008553
cce_1512=0017111
cce_1512=0000166
cce_1514=0009116
cce_1514=0006221
cce_1514=0004588
cce_1514=0016740
cce_1519=0018106
cce_1519=0016310
cce_1519=0006355
cce_1519=0007165
cce_1519=0000160
cce_1519=0016020
cce_1519=0005524
cce_1519=0004673
cce_1519=0004871
cce_1519=0016772
cce_1519=0000155
cce_2540=0005737
cce_2540=0051539
cce_2540=0043365
cce_2542=0005509
cce_2544=0006810
cce_2544=0016021
cce_2544=0005215
cce_2546=0018106
cce_2546=0016310
cce_2546=0007165
cce_2546=0016020
cce_2546=0005524
cce_2546=0004673
cce_2546=0004871
cce_2546=0016772
cce_2546=0000155
cce_2547=0006633
cce_2547=0009059
cce_2547=0000287
cce_2547=0008897
cce_2548=0045226
cce_2548=0008152
cce_2548=0005488
cce_2548=0003824
cce_2548=0008831
cce_2549=0009058
cce_2549=0016779
cce_2549=0016740
cce_3720=0005529
cce_3721=0006353
cce_3721=0003715
cce_3722=0018106
cce_3722=0016310
cce_3722=0006355
cce_3722=0007165
cce_3722=0000160
cce_3722=0016020
cce_3722=0005524
cce_3722=0004673
cce_3722=0016772
cce_3722=0000156
cce_3722=0000155
cce_3723=0018106
cce_3723=0016310
cce_3723=0006355
cce_3723=0007165
cce_3723=0000160
cce_3723=0016020
cce_3723=0005524
cce_3723=0004673
cce_3723=0004871
cce_3723=0016772
cce_3723=0000156
cce_3723=0000155
cce_3724=0006457
cce_3725=0008152
cce_3725=0006508
cce_3725=0004182
cce_3725=0016788
cce_3725=0008270
cce_3727=0009058
cce_3727=0003824
cce_3727=0030170
cce_3727=0016769
cce_3728=0006118
cce_3728=0020037
cce_3728=0005506
cce_3728=0004497
cce_1202=0006118
cce_1202=0008299
cce_1202=0008152
cce_1202=0005737
cce_1202=0010181
cce_1202=0003824
cce_1202=0004452
cce_1202=0016491
cce_1203=0005975
cce_1203=0006013
cce_1203=0004559
cce_1203=0030246
cce_1203=0003824
cce_1203=0015923
cce_1204=0006950
cce_1204=0000160
cce_1204=0016020
cce_1204=0004673
cce_1204=0000155
cce_4750=0006051
cce_4750=0008152
cce_4750=0009228
cce_4750=0047465
cce_4750=0003824
cce_4750=0004789
cce_4751=0018106
cce_4751=0016310
cce_4751=0018298
cce_4751=0045449
cce_4751=0006355
cce_4751=0007600
cce_4751=0007165
cce_4751=0000160
cce_4751=0016020
cce_4751=0005524
cce_4751=0008020
cce_4751=0004673
cce_4751=0016772
cce_4751=0000156
cce_4751=0000155
cce_1206=0007165
cce_1206=0004871
cce_4752=0009058
cce_1207=0008152
cce_1207=0003824
cce_1208=0006310
cce_1208=0006281
cce_1208=0009379
cce_1208=0005622
cce_1208=0005524
cce_1208=0003678
cce_1208=0009378
cce_1208=0043565
cce_4758=0005975
cce_4758=0042578
cce_4759=0006118
cce_4759=0006979
cce_4759=0020037
cce_4759=0004601
cce_2230=0005524
cce_2230=0016887
cce_2230=0017111
cce_2230=0000166
cce_2231=0044237
cce_2231=0008152
cce_2231=0005488
cce_2231=0003824
cce_2231=0050662
cce_2232=0006935
cce_2232=0018106
cce_2232=0016310
cce_2232=0006355
cce_2232=0007165
cce_2232=0000160
cce_2232=0005737
cce_2232=0016020
cce_2232=0005524
cce_2232=0008757
cce_2232=0004673
cce_2232=0008984
cce_2232=0004871
cce_2232=0016772
cce_2232=0000156
cce_2232=0000155
cce_2233=0006118
cce_2233=0016020
cce_2233=0016491
cce_2233=0008121
cce_2235=0008033
cce_2235=0003723
cce_2235=0008175
cce_2236=0044260
cce_2236=0006508
cce_2236=0016787
cce_2236=0008236
cce_2237=0009058
cce_2237=0009059
cce_2237=0005524
cce_2237=0003824
cce_2237=0016874
cce_3410=0006118
cce_3410=0016020
cce_3410=0016491
cce_3410=0008121
cce_3411=0006118
cce_3411=0019684
cce_3411=0030076
cce_3411=0016020
cce_3411=0030077
cce_3411=0045156
cce_3412=0016491
cce_3412=0046914
cce_3413=0016787
cce_3414=0006118
cce_3414=0016020
cce_3415=0006118
cce_3415=0016020
cce_3415=0016491
cce_3416=0006468
cce_3416=0005524
cce_3416=0004672
cce_3417=0005524
cce_3417=0016887
cce_3417=0017111
cce_3417=0000166
cce_3418=0006810
cce_3418=0005215
cce_4440=0009073
cce_4440=0003856
cce_4441=0015979
cce_4441=0016020
cce_4441=0009539
cce_4442=0006289
cce_4442=0005634
cce_4442=0005524
cce_4442=0004003
cce_4442=0003677
cce_4442=0004386
cce_4442=0016787
cce_4442=0003676
cce_4443=0003824
cce_4446=0017004
cce_4446=0009512
cce_4446=0045158
cce_4448=0016787
cce_1720=0006508
cce_1720=0004190
cce_1722=0006419
cce_1722=0043039
cce_1722=0006412
cce_1722=0005737
cce_1722=0005524
cce_1722=0004813
cce_1722=0016876
cce_1722=0003676
cce_1723=0006508
cce_1723=0008237
cce_1723=0008270
cce_1725=0006355
cce_1725=0000160
cce_1725=0005622
cce_1725=0003677
cce_1725=0000156
cce_1728=0006313
cce_1728=0003677
cce_1728=0004803
cce_1729=0003824
cce_2750=0007186
cce_2750=0008152
cce_2750=0016021
cce_2750=0008415
cce_2750=0005515
cce_2750=0001584
cce_2752=0006281
cce_2752=0003913
cce_2755=0008152
cce_2755=0006813
cce_2755=0005488
cce_2755=0003824
cce_2756=0009435
cce_2756=0006807
cce_2756=0005524
cce_2756=0003952
cce_2756=0016810
cce_2757=0016787
cce_2758=0009435
cce_2758=0009058
cce_2758=0003824
cce_2758=0016779
cce_2759=0019363
cce_2759=0004516
cce_3100=0006633
cce_3100=0006629
cce_3100=0005783
cce_3100=0016020
cce_3100=0005506
cce_3100=0016491
cce_3100=0016717
cce_3100=0004768
cce_3101=0003676
cce_3101=0000166
cce_3103=0006412
cce_3103=0005622
cce_3103=0005840
cce_3103=0003735
cce_3104=0005525
cce_3104=0003924
cce_3106=0006278
cce_3106=0003723
cce_3106=0003964
cce_3106=0004519
cce_3106=0003676
cce_3107=0005525
cce_3109=0045449
cce_4130=0009058
cce_4130=0009396
cce_4130=0005524
cce_4130=0016874
cce_4130=0004326
cce_4131=0017004
cce_4131=0016020
cce_4134=0016042
cce_4134=0016298
cce_4135=0008152
cce_4135=0003824
cce_4136=0006493
cce_4136=0016020
cce_4136=0005488
cce_4136=0000030
cce_4137=0009058
cce_4139=0008152
cce_3932=0004518
cce_3933=0006633
cce_3933=0009317
cce_3933=0003989
cce_3933=0016874
cce_3934=0008152
cce_3934=0005488
cce_3934=0003824
cce_3934=0016491
cce_3935=0019438
cce_3935=0005737
cce_3935=0003934
cce_3937=0018106
cce_3937=0016310
cce_3937=0006355
cce_3937=0007165
cce_3937=0000160
cce_3937=0016020
cce_3937=0005524
cce_3937=0004673
cce_3937=0004871
cce_3937=0016772
cce_3937=0000156
cce_3937=0000155
cce_3938=0006355
cce_3938=0007165
cce_3938=0000160
cce_3938=0004871
cce_3938=0000156
cce_3938=0000155
cce_5160=0006313
cce_5160=0003677
cce_5160=0004803
cce_5168=0006096
cce_5168=0005945
cce_5168=0003872
cce_1412=0006355
cce_1412=0000160
cce_1412=0000156
cce_1413=0018106
cce_1413=0016310
cce_1413=0018298
cce_1413=0045449
cce_1413=0006355
cce_1413=0007600
cce_1413=0007165
cce_1413=0016020
cce_1413=0005524
cce_1413=0008020
cce_1413=0004673
cce_1413=0004871
cce_1413=0016772
cce_1413=0000155
cce_1418=0008152
cce_1418=0003824
cce_4963=0006313
cce_4963=0003677
cce_4963=0003676
cce_4963=0004803
cce_2440=0006468
cce_2440=0005952
cce_2440=0016020
cce_2440=0008603
cce_2444=0006790
cce_2446=0008152
cce_2446=0009088
cce_2446=0003824
cce_2446=0030170
cce_2446=0004795
cce_2447=0006810
cce_2447=0016020
cce_2447=0005215
cce_2448=0006614
cce_2448=0016020
cce_2448=0008312
cce_2448=0005525
cce_2449=0005975
cce_2449=0003824
cce_3620=0016787
cce_3620=0016810
cce_3620=0016812
cce_3621=0006508
cce_3621=0016021
cce_3621=0016020
cce_3621=0008236
cce_3621=0009003
cce_3625=0045449
cce_3626=0005524
cce_3626=0017111
cce_3626=0000166
cce_1105=0006508
cce_1105=0004287
cce_1105=0004252
cce_1105=0008236
cce_1107=0006118
cce_1107=0009055
cce_1107=0020037
cce_1107=0005506
cce_1108=0019288
cce_4654=0009058
cce_4657=0006508
cce_4657=0030693
cce_4658=0000103
cce_4658=0004781
cce_4659=0006355
cce_4659=0000160
cce_4659=0000156
cce_0902=0009058
cce_0902=0006541
cce_0902=0006807
cce_0902=0004086
cce_0902=0003824
cce_0908=0003677
cce_0908=0043565
cce_0909=0006508
cce_0909=0008237
cce_0909=0008270
cce_2130=0008152
cce_2130=0006568
cce_2130=0003824
cce_2130=0004834
cce_2132=0006096
cce_2132=0008152
cce_2132=0051287
cce_2132=0005488
cce_2132=0003824
cce_2132=0004365
cce_2133=0006479
cce_2133=0005737
cce_2133=0008276
cce_2134=0006564
cce_2134=0008152
cce_2134=0051287
cce_2134=0016597
cce_2134=0005488
cce_2134=0003824
cce_2134=0048037
cce_2134=0004869
cce_2134=0016616
cce_2134=0004617
cce_2136=0006508
cce_2136=0008237
cce_2136=0008270
cce_2137=0006310
cce_2137=0005524
cce_2137=0008026
cce_2137=0004386
cce_2137=0003676
cce_2138=0015995
cce_2138=0015979
cce_2138=0016491
cce_2139=0005975
cce_2139=0003824
cce_2139=0043169
cce_1934=0009190
cce_1934=0007242
cce_1934=0016849
cce_2961=0007155
cce_2961=0030288
cce_2961=0005488
cce_2962=0005524
cce_2962=0016887
cce_2962=0017111
cce_2962=0000166
cce_2963=0006810
cce_2963=0016020
cce_2963=0005524
cce_2963=0042626
cce_2966=0006779
cce_2966=0004853
cce_2967=0015995
cce_2967=0006118
cce_2967=0015979
cce_2967=0046872
cce_2967=0016491
cce_2967=0046914
cce_3313=0006118
cce_3313=0016020
cce_3313=0016491
cce_3313=0008121
cce_3315=0004867
cce_3318=0008272
cce_3318=0004792
cce_3319=0005524
cce_4341=0005524
cce_4341=0003824
cce_4341=0004756
cce_4342=0016117
cce_4342=0008152
cce_4342=0050660
cce_4342=0016491
cce_4342=0016705
cce_4346=0006546
cce_4346=0005737
cce_4346=0004047
cce_4349=0016779
cce_1620=0006801
cce_1620=0046872
cce_1620=0004784
cce_1623=0006355
cce_1623=0006353
cce_1623=0003723
cce_1623=0003715
cce_1626=0006810
cce_1626=0016021
cce_1626=0005524
cce_1626=0016887
cce_1626=0042626
cce_1626=0017111
cce_1626=0000166
cce_1627=0005975
cce_1627=0003824
cce_1629=0005975
cce_1629=0004645
cce_1629=0030170
cce_2651=0006118
cce_2651=0015797
cce_2651=0015979
cce_2651=0030089
cce_2651=0009503
cce_2652=0006118
cce_2652=0015979
cce_2652=0030089
cce_2652=0009503
cce_2653=0015979
cce_2653=0030089
cce_2654=0015979
cce_2654=0030089
cce_2655=0030089
cce_2656=0005488
cce_2657=0008152
cce_2657=0003824
cce_2658=0009058
cce_2658=0005978
cce_2658=0006810
cce_2658=0016020
cce_2658=0008415
cce_2658=0008878
cce_2658=0016779
cce_2658=0016740
cce_2658=0005215
cce_2659=0008152
cce_2659=0005488
cce_2659=0003824
cce_2659=0016491
cce_3000=0006814
cce_3000=0016021
cce_3000=0016020
cce_3000=0008508
cce_3001=0006396
cce_3001=0003723
cce_3001=0008173
cce_3004=0008270
cce_3005=0006508
cce_3005=0008233
cce_3006=0005975
cce_3006=0003824
cce_3006=0016901
cce_3006=0048038
cce_4030=0006412
cce_4030=0005622
cce_4030=0005840
cce_4030=0003735
cce_4031=0006412
cce_4031=0005622
cce_4031=0005840
cce_4031=0015935
cce_4031=0003723
cce_4031=0003735
cce_4032=0006412
cce_4032=0005622
cce_4032=0015934
cce_4032=0005840
cce_4032=0003735
cce_4033=0009306
cce_4033=0016020
cce_4033=0015450
cce_4034=0006139
cce_4034=0005524
cce_4034=0019205
cce_4034=0019201
cce_4034=0016776
cce_4035=0006413
cce_4035=0003723
cce_4035=0003743
cce_4036=0006412
cce_4036=0005622
cce_4036=0005840
cce_4036=0003735
cce_4037=0006412
cce_4037=0005622
cce_4037=0005840
cce_4037=0003723
cce_4037=0003676
cce_4037=0003735
cce_4038=0006412
cce_4038=0005622
cce_4038=0005840
cce_4038=0003735
cce_4039=0006350
cce_4039=0006351
cce_4039=0003677
cce_4039=0003899
cce_4039=0046983
cce_3830=0008272
cce_3830=0006810
cce_3830=0030288
cce_3830=0008271
cce_3830=0015419
cce_3830=0005215
cce_3833=0006118
cce_3833=0010181
cce_3833=0016787
cce_3833=0016491
cce_3835=0006118
cce_3835=0010181
cce_3835=0016787
cce_3835=0016491
cce_3836=0006118
cce_3836=0016491
cce_3838=0006350
cce_3838=0003677
cce_3838=0003899
cce_5061=0005622
cce_5061=0003723
cce_5061=0003725
cce_5061=0004540
cce_5062=0004519
cce_5062=0003676
cce_5063=0003723
cce_5063=0004540
cce_1310=0008152
cce_1310=0046872
cce_1310=0016491
cce_5069=0003677
cce_1311=0009072
cce_1311=0003868
cce_1313=0006118
cce_1313=0010181
cce_1313=0009055
cce_1313=0005506
cce_1313=0016491
cce_1314=0051258
cce_1314=0005737
cce_1314=0043234
cce_1314=0005525
cce_1314=0003924
cce_4860=0006810
cce_4860=0016020
cce_4860=0005524
cce_4860=0042626
cce_4861=0005524
cce_4861=0016887
cce_4861=0017111
cce_4861=0000166
cce_1317=0016310
cce_1317=0016114
cce_1317=0050515
cce_1317=0005524
cce_1317=0016301
cce_4862=0007155
cce_4862=0030288
cce_4862=0005488
cce_1318=0006432
cce_1318=0006418
cce_1318=0006412
cce_1318=0005737
cce_1318=0005524
cce_1318=0004812
cce_1318=0000166
cce_1318=0004826
cce_1319=0006412
cce_1319=0005622
cce_1319=0005840
cce_1319=0003735
cce_4865=0032259
cce_4865=0008168
cce_4865=0003676
cce_4866=0006260
cce_4866=0008408
cce_4866=0003677
cce_4866=0003887
cce_4869=0003677
cce_4869=0000166
cce_2347=0006260
cce_2347=0003677
cce_2347=0003887
cce_2347=0003824
cce_2349=0003676
cce_2349=0017111
cce_2349=0000166
cce_3520=0018106
cce_3520=0016310
cce_3520=0007165
cce_3520=0016020
cce_3520=0005524
cce_3520=0004673
cce_3520=0004871
cce_3520=0016772
cce_3520=0000155
cce_3521=0006071
cce_3521=0008889
cce_3522=0042773
cce_3522=0008137
cce_3525=0005524
cce_3525=0016887
cce_3525=0017111
cce_3525=0000166
cce_3528=0003824
cce_1001=0019538
cce_1001=0005524
cce_1001=0017111
cce_1001=0000166
cce_1001=0005515
cce_1003=0006011
cce_1003=0030244
cce_1003=0016020
cce_1003=0016760
cce_1003=0016759
cce_1004=0006534
cce_1004=0008152
cce_1004=0003824
cce_1004=0031071
cce_1004=0030170
cce_1005=0016226
cce_1005=0005515
cce_1006=0050660
cce_1006=0003824
cce_1006=0016491
cce_4552=0008146
cce_1008=0003824
cce_1008=0051536
cce_4554=0006118
cce_4554=0016491
cce_4557=0009058
cce_4558=0009058
cce_2032=0006355
cce_2032=0007165
cce_2032=0000160
cce_2032=0004867
cce_2032=0004871
cce_2032=0000155
cce_2033=0006493
cce_2033=0006810
cce_2033=0016020
cce_2033=0005488
cce_2033=0000030
cce_2033=0005215
cce_2038=0008152
cce_2038=0006807
cce_2038=0005524
cce_2038=0004086
cce_2038=0003824
cce_2039=0003824
cce_1830=0009245
cce_1830=0008915
cce_1834=0006306
cce_1834=0032259
cce_1834=0003677
cce_1834=0008170
cce_1834=0008168
cce_1834=0003676
cce_1837=0019684
cce_1837=0009767
cce_1837=0016020
cce_1837=0009521
cce_1837=0016168
cce_1839=0006413
cce_1839=0005622
cce_1839=0005525
cce_1839=0003924
cce_1839=0003743
cce_0800=0008152
cce_0800=0006082
cce_0800=0016310
cce_0800=0005622
cce_0800=0016301
cce_0800=0016774
cce_0801=0006412
cce_0801=0005622
cce_0801=0005840
cce_0801=0003735
cce_0802=0009236
cce_0802=0005524
cce_0802=0008817
cce_0804=0015979
cce_0804=0019898
cce_0804=0009654
cce_0804=0005509
cce_0805=0008152
cce_0805=0003951
cce_0806=0006118
cce_0806=0016491
cce_0807=0005975
cce_0807=0003824
cce_0807=0043169
cce_0807=0004553
cce_2860=0003677
cce_4240=0006355
cce_4240=0005634
cce_4240=0043565
cce_4240=0003700
cce_4246=0006313
cce_4246=0003677
cce_4246=0004803
cce_4247=0006289
cce_4247=0019538
cce_4247=0005524
cce_4247=0003677
cce_4247=0004518
cce_4247=0017111
cce_4247=0000166
cce_4247=0005515
cce_4249=0000105
cce_4249=0003879
cce_5272=0045449
cce_5272=0006355
cce_5272=0003677
cce_5272=0003700
cce_5272=0030528
cce_5273=0010181
cce_5274=0003824
cce_5274=0016787
cce_1520=0006355
cce_1520=0000160
cce_1520=0000156
cce_5279=0015074
cce_5279=0006310
cce_5279=0003677
cce_1521=0006355
cce_1521=0007165
cce_1521=0000160
cce_1521=0004871
cce_1521=0000156
cce_1522=0008152
cce_1522=0003840
cce_1522=0016491
cce_1525=0008415
cce_1525=0016740
cce_1526=0015979
cce_1526=0016021
cce_1526=0009523
cce_1526=0030145
cce_1527=0006207
cce_1527=0008152
cce_1527=0003824
cce_1527=0004590
cce_2551=0006306
cce_2551=0003677
cce_2552=0005737
cce_2552=0016813
cce_2555=0008152
cce_2555=0005488
cce_2555=0003824
cce_2555=0046872
cce_2555=0016491
cce_2557=0015716
cce_2557=0016020
cce_2557=0005524
cce_2557=0016887
cce_2557=0017111
cce_2557=0000166
cce_2557=0015416
cce_2558=0015716
cce_2558=0030288
cce_2558=0015604
cce_2559=0015716
cce_2559=0006810
cce_2559=0005887
cce_2559=0016020
cce_2559=0015604
cce_2559=0005215
cce_3731=0006355
cce_3731=0003700
cce_3733=0016021
cce_3738=0003824
cce_3739=0009058
cce_1210=0006189
cce_1210=0005737
cce_1210=0003824
cce_1210=0004642
cce_1211=0008152
cce_1211=0009116
cce_1211=0009113
cce_1211=0004044
cce_1211=0016740
cce_1213=0006306
cce_1213=0003677
cce_1214=0006118
cce_1214=0005488
cce_1214=0030151
cce_1214=0016491
cce_4760=0005975
cce_4760=0046168
cce_4760=0006072
cce_4760=0008152
cce_4760=0005737
cce_4760=0009331
cce_4760=0051287
cce_4760=0005488
cce_4760=0003824
cce_4760=0050662
cce_4760=0004367
cce_4760=0016491
cce_4760=0016614
cce_4760=0016616
cce_4761=0006810
cce_4761=0016021
cce_4761=0005215
cce_4765=0006278
cce_4765=0003723
cce_4765=0003964
cce_4765=0004519
cce_4765=0003676
cce_4767=0006508
cce_4767=0008237
cce_4767=0008270
cce_2240=0015628
cce_2240=0015627
cce_2240=0008565
cce_2241=0005488
cce_2242=0019867
cce_2243=0006355
cce_2243=0007165
cce_2243=0000160
cce_2243=0004871
cce_2243=0000155
cce_2244=0006541
cce_2244=0004359
cce_2246=0009190
cce_2246=0007242
cce_2246=0003993
cce_2246=0016849
cce_2247=0016787
cce_2248=0005975
cce_2248=0005978
cce_2248=0003844
cce_2248=0003824
cce_2248=0043169
cce_2248=0004553
cce_2249=0005488
cce_3420=0006096
cce_3420=0016310
cce_3420=0003824
cce_3420=0000287
cce_3420=0030955
cce_3420=0004743
cce_3420=0016772
cce_3422=0044237
cce_3422=0008152
cce_3422=0005488
cce_3422=0003824
cce_3422=0050662
cce_3423=0006118
cce_3423=0008152
cce_3423=0051287
cce_3423=0005488
cce_3423=0003824
cce_3423=0050662
cce_3423=0016491
cce_3423=0016616
cce_3425=0008152
cce_3425=0005488
cce_3425=0003824
cce_3425=0016740
cce_3429=0006355
cce_3429=0045152
cce_4453=0016888
cce_4454=0016021
cce_4454=0004659
cce_4455=0009073
cce_4455=0006508
cce_4455=0003856
cce_4455=0004289
cce_4456=0006281
cce_4456=0005622
cce_4456=0003677
cce_4456=0004519
cce_4457=0008152
cce_4457=0003824
cce_1730=0009103
cce_1730=0008830
cce_1737=0018106
cce_1737=0016310
cce_1737=0007165
cce_1737=0016020
cce_1737=0005524
cce_1737=0004673
cce_1737=0004871
cce_1737=0016772
cce_1737=0000155
cce_1738=0006810
cce_1738=0005783
cce_1738=0016020
cce_1738=0008565
cce_0701=0006096
cce_0701=0003824
cce_0701=0000287
cce_0701=0030955
cce_0701=0004743
cce_0702=0016787
cce_0704=0006414
cce_0704=0005622
cce_0704=0003746
cce_0705=0006412
cce_0705=0005622
cce_0705=0005840
cce_0705=0015935
cce_0705=0003735
cce_0706=0006777
cce_0707=0005975
cce_0707=0016868
cce_0708=0019538
cce_0708=0006508
cce_0708=0005737
cce_0708=0005622
cce_0708=0004177
cce_0708=0004178
cce_0708=0030145
cce_2761=0016539
cce_2761=0004519
cce_2762=0006629
cce_2762=0006810
cce_2762=0016020
cce_2762=0005215
cce_2762=0004806
cce_2764=0006508
cce_2764=0008237
cce_2764=0008233
cce_2765=0006541
cce_2765=0004359
cce_2766=0006118
cce_2766=0016491
cce_2767=0016117
cce_2767=0050660
cce_2767=0016705
cce_2768=0006118
cce_2768=0016491
cce_3110=0003824
cce_3118=0009252
cce_3118=0005524
cce_3118=0008716
cce_3118=0003824
cce_3119=0006810
cce_3119=0016020
cce_3119=0005215
cce_4140=0000105
cce_4140=0008152
cce_4140=0003949
cce_4140=0003824
cce_4142=0006355
cce_4142=0006352
cce_4142=0005622
cce_4142=0003677
cce_4142=0043565
cce_4142=0016987
cce_4142=0003700
cce_4146=0009089
cce_4146=0008837
cce_4147=0009252
cce_4147=0009273
cce_4147=0046677
cce_4147=0009274
cce_4147=0003824
cce_4147=0008658
cce_4147=0008233
cce_4147=0016763
cce_4149=0008152
cce_4149=0008168
cce_3941=0005975
cce_3941=0005509
cce_3941=0003824
cce_3941=0043169
cce_3944=0003677
cce_3944=0043565
cce_3947=0043039
cce_3947=0006418
cce_3947=0006435
cce_3947=0006412
cce_3947=0005737
cce_3947=0005524
cce_3947=0004812
cce_3947=0016876
cce_3947=0000166
cce_3947=0004829
cce_5174=0008152
cce_5174=0006799
cce_5174=0009358
cce_5174=0003824
cce_5174=0008976
cce_5176=0006096
cce_5176=0008152
cce_5176=0003824
cce_5176=0016868
cce_5177=0006096
cce_5177=0003824
cce_5177=0000287
cce_5177=0030955
cce_5177=0004743
cce_5178=0006094
cce_5178=0006096
cce_5178=0004347
cce_5179=0006096
cce_5179=0000015
cce_5179=0004634
cce_1421=0009058
cce_1421=0016788
cce_1423=0045449
cce_1423=0006355
cce_1423=0005622
cce_1423=0003677
cce_1423=0003700
cce_1429=0031072
cce_2450=0006810
cce_2450=0016020
cce_2450=0030288
cce_2450=0005234
cce_2450=0004970
cce_2450=0005215
cce_2453=0009252
cce_2453=0009273
cce_2453=0046677
cce_2453=0009274
cce_2453=0003824
cce_2453=0008658
cce_2453=0008233
cce_2453=0016763
cce_2454=0008152
cce_2454=0003824
cce_2456=0006493
cce_2456=0016020
cce_2456=0000030
cce_3631=0006118
cce_3631=0016209
cce_3631=0009055
cce_3631=0016491
cce_3632=0005488
cce_3634=0005524
cce_3634=0016887
cce_3634=0017111
cce_3634=0000166
cce_3635=0006118
cce_3635=0010181
cce_3635=0016787
cce_3635=0016491
cce_3637=0008152
cce_3637=0006813
cce_3637=0006885
cce_3637=0016021
cce_3637=0005488
cce_3637=0003824
cce_3637=0015299
cce_3638=0008033
cce_3638=0005737
cce_3638=0004808
cce_1113=0006810
cce_1113=0030288
cce_1113=0005215
cce_1115=0006810
cce_1115=0016020
cce_1115=0005215
cce_4660=0006355
cce_4660=0007165
cce_4660=0000160
cce_4660=0004871
cce_4660=0000156
cce_4660=0000155
cce_1116=0006355
cce_1116=0006810
cce_1116=0005622
cce_1116=0016020
cce_1116=0008565
cce_1116=0043565
cce_1116=0003700
cce_1117=0004867
cce_1118=0008272
cce_1118=0004792
cce_4663=0006278
cce_4663=0003723
cce_4663=0003964
cce_4663=0004519
cce_4663=0003676
cce_4664=0006508
cce_4664=0008237
cce_4664=0008270
cce_4665=0006510
cce_4665=0004176
cce_4666=0009094
cce_4666=0008152
cce_4666=0016597
cce_4666=0004664
cce_0910=0008152
cce_0910=0005524
cce_0910=0016887
cce_0910=0017111
cce_0910=0000166
cce_0910=0004807
cce_0912=0009252
cce_0912=0016021
cce_0912=0016020
cce_0912=0008963
cce_0913=0006508
cce_0913=0005578
cce_0913=0004222
cce_0913=0008237
cce_0913=0008270
cce_0914=0019836
cce_0914=0003723
cce_0916=0006812
cce_0916=0016020
cce_0916=0008324
cce_2141=0006810
cce_2141=0030288
cce_2149=0006355
cce_2149=0006352
cce_2149=0003677
cce_2149=0016987
cce_2149=0003700
cce_1941=0019538
cce_1941=0005524
cce_1941=0017111
cce_1941=0000166
cce_1941=0005515
cce_1942=0003676
cce_1942=0000166
cce_1944=0006118
cce_1944=0015979
cce_1944=0030089
cce_1944=0009503
cce_1945=0006886
cce_1945=0017038
cce_1945=0006605
cce_1945=0016020
cce_1945=0005524
cce_1945=0005515
cce_1946=0006431
cce_1946=0006418
cce_1946=0006412
cce_1946=0005737
cce_1946=0005524
cce_1946=0004812
cce_1946=0004825
cce_1946=0000166
cce_2970=0044237
cce_2970=0006012
cce_2970=0008152
cce_2970=0003978
cce_2970=0005488
cce_2970=0003824
cce_2970=0050662
cce_2973=0006313
cce_2973=0003677
cce_2973=0004803
cce_2975=0006427
cce_2975=0006418
cce_2975=0006412
cce_2975=0005737
cce_2975=0005524
cce_2975=0004812
cce_2975=0004821
cce_2975=0000166
cce_2979=0006355
cce_2979=0005634
cce_2979=0043565
cce_2979=0003700
cce_3320=0006355
cce_3320=0000160
cce_3320=0003824
cce_3320=0004721
cce_3320=0000156
cce_3321=0006355
cce_3321=0045152
cce_3323=0003723
cce_3323=0003676
cce_3323=0004523
cce_3324=0001522
cce_3324=0003723
cce_3324=0009982
cce_3326=0019438
cce_3326=0005737
cce_3326=0003934
cce_3327=0018106
cce_3327=0016310
cce_3327=0007165
cce_3327=0016020
cce_3327=0005524
cce_3327=0004673
cce_3327=0004871
cce_3327=0016772
cce_3327=0000155
cce_4350=0009102
cce_4350=0008152
cce_4350=0004076
cce_4350=0003824
cce_4350=0051536
cce_4352=0006508
cce_4352=0016020
cce_4352=0004190
cce_4353=0006537
cce_4353=0008152
cce_4353=0006807
cce_4353=0003824
cce_4353=0015930
cce_4353=0016491
cce_4354=0006188
cce_4354=0006164
cce_4354=0003937
cce_4354=0003824
cce_4354=0004643
cce_4356=0008152
cce_4356=0051287
cce_4356=0016407
cce_4356=0008415
cce_4356=0005488
cce_4356=0003824
cce_4356=0046872
cce_4356=0016616
cce_4357=0008152
cce_4357=0008168
cce_4358=0009058
cce_4358=0015995
cce_4358=0016851
cce_1630=0006355
cce_1630=0000160
cce_1630=0003677
cce_1630=0000156
cce_1632=0016310
cce_1632=0005524
cce_1632=0003824
cce_1632=0016301
cce_1632=0016772
cce_1635=0009236
cce_1635=0016994
cce_1638=0016491
cce_1639=0005975
cce_1639=0003824
cce_1639=0043169
cce_0600=0006118
cce_0600=0006979
cce_0600=0020037
cce_0600=0004601
cce_0601=0006355
cce_0601=0006352
cce_0601=0003677
cce_0601=0016987
cce_0601=0003700
cce_0603=0042773
cce_0603=0008137
cce_0604=0042773
cce_0604=0008137
cce_0606=0005975
cce_0606=0016868
cce_0608=0015031
cce_0608=0016020
cce_0608=0030288
cce_0608=0008565
cce_2661=0019538
cce_2661=0016671
cce_2663=0006508
cce_2663=0004222
cce_2666=0016020
cce_2667=0008152
cce_2667=0005488
cce_2667=0003824
cce_2668=0005524
cce_2668=0016887
cce_2668=0017111
cce_2668=0000166
cce_3010=0006281
cce_3010=0006284
cce_3010=0003824
cce_3014=0005488
cce_3017=0008152
cce_3017=0008033
cce_3017=0050660
cce_3017=0003824
cce_3017=0016491
cce_3017=0017150
cce_3018=0006950
cce_4040=0006412
cce_4040=0005622
cce_4040=0005840
cce_4040=0003735
cce_4041=0001522
cce_4041=0008033
cce_4041=0000049
cce_4041=0016439
cce_4042=0006412
cce_4042=0005622
cce_4042=0005840
cce_4042=0003735
cce_4043=0006412
cce_4043=0005622
cce_4043=0005840
cce_4043=0003735
cce_4044=0006412
cce_4044=0005622
cce_4044=0005840
cce_4044=0003735
cce_4045=0006415
cce_4045=0005737
cce_4045=0003747
cce_4045=0016149
cce_4046=0005975
cce_4046=0004462
cce_4049=0006118
cce_4049=0008152
cce_4049=0003995
cce_4049=0016491
cce_4049=0016627
cce_3842=0006810
cce_3842=0016021
cce_3842=0016020
cce_3842=0005215
cce_3843=0006814
cce_3843=0016020
cce_3843=0008508
cce_3848=0008152
cce_3848=0003824
cce_3848=0008484
cce_5074=0006508
cce_5074=0008992
cce_5076=0006313
cce_5076=0003677
cce_5076=0004803
cce_1321=0006432
cce_1321=0008033
cce_1321=0006412
cce_1321=0005737
cce_1321=0005524
cce_1321=0003723
cce_1321=0000287
cce_1321=0000166
cce_1321=0004826
cce_1321=0000049
cce_4871=0005509
cce_1328=0005622
cce_1328=0005525
cce_4875=0005509
cce_4877=0009186
cce_4877=0016491
cce_4877=0004748
cce_4877=0046914
cce_2350=0006118
cce_2350=0009055
cce_2350=0051536
cce_2352=0016021
cce_2354=0016853
cce_2355=0015031
cce_2355=0006508
cce_2355=0006810
cce_2355=0016021
cce_2355=0005524
cce_2355=0016887
cce_2355=0042626
cce_2355=0017111
cce_2355=0000166
cce_2355=0008233
cce_2355=0008565
cce_2356=0009306
cce_2356=0016020
cce_2356=0008565
cce_2357=0008152
cce_2357=0005524
cce_2357=0003824
cce_2358=0008152
cce_2358=0005488
cce_2358=0003824
cce_2359=0008652
cce_2359=0008152
cce_2359=0016597
cce_2359=0005488
cce_2359=0003824
cce_2359=0004412
cce_3531=0009252
cce_3531=0009273
cce_3531=0046677
cce_3531=0009274
cce_3531=0003824
cce_3531=0008658
cce_3531=0008233
cce_3531=0016763
cce_3533=0006555
cce_3533=0004489
cce_3534=0006418
cce_3534=0006412
cce_3534=0006436
cce_3534=0005737
cce_3534=0005524
cce_3534=0004812
cce_3534=0000166
cce_3534=0004830
cce_3535=0017111
cce_3535=0000166
cce_1010=0008152
cce_1010=0030001
cce_1010=0015992
cce_1010=0006810
cce_1010=0016021
cce_1010=0016020
cce_1010=0005524
cce_1010=0015662
cce_1010=0003824
cce_1010=0016820
cce_1013=0003676
cce_1013=0000166
cce_1014=0008152
cce_1014=0008654
cce_1014=0016020
cce_1014=0003841
cce_1014=0008415
cce_1016=0006139
cce_1016=0005622
cce_1016=0008408
cce_1016=0003676
cce_4561=0015074
cce_4561=0006310
cce_4561=0003677
cce_1017=0016226
cce_1017=0005506
cce_1017=0051536
cce_4562=0015074
cce_4562=0006310
cce_4562=0003677
cce_1018=0019295
cce_1018=0050532
cce_1018=0000287
cce_4563=0015074
cce_4563=0006310
cce_4563=0009058
cce_4563=0003677
cce_1019=0009058
cce_4565=0006260
cce_4565=0005524
cce_4565=0003677
cce_4565=0003678
cce_4565=0017111
cce_4565=0000166
cce_4567=0005525
cce_4567=0003924
cce_4569=0006281
cce_4569=0004519
cce_2041=0016021
cce_2043=0030163
cce_2043=0006508
cce_2043=0016021
cce_2043=0016020
cce_2043=0005524
cce_2043=0004222
cce_2043=0008237
cce_2043=0017111
cce_2043=0000166
cce_2043=0008270
cce_2044=0016020
cce_2044=0003824
cce_2044=0004601
cce_2045=0005488
cce_2046=0006289
cce_2046=0005737
cce_2046=0009380
cce_2046=0005524
cce_2046=0003677
cce_2046=0009381
cce_2046=0004386
cce_2046=0016787
cce_2046=0004518
cce_2046=0003676
cce_2049=0009254
cce_2049=0019867
cce_2049=0004553
cce_1841=0031554
cce_1841=0003723
cce_1841=0005515
cce_1841=0003700
cce_1841=0030528
cce_1842=0032259
cce_1842=0008168
cce_1842=0003676
cce_1843=0009058
cce_1843=0016740
cce_1844=0005509
cce_1848=0018106
cce_1848=0016310
cce_1848=0007165
cce_1848=0016020
cce_1848=0005524
cce_1848=0004673
cce_1848=0004871
cce_1848=0016772
cce_1848=0000155
cce_0811=0009396
cce_0811=0008152
cce_0811=0005488
cce_0811=0003824
cce_0812=0003676
cce_0813=0016787
cce_0817=0006355
cce_0817=0006810
cce_0817=0000160
cce_0817=0016020
cce_0817=0003677
cce_0817=0005215
cce_0817=0000156
cce_0818=0009058
cce_0818=0051301
cce_0818=0009252
cce_0818=0009273
cce_0818=0008360
cce_0818=0005737
cce_0818=0005524
cce_0818=0016881
cce_0818=0016874
cce_2871=0008152
cce_2871=0003824
cce_2871=0030170
cce_2876=0005975
cce_2876=0003824
cce_2876=0043169
cce_2877=0006541
cce_2877=0004359
cce_2879=0008152
cce_2879=0003824
cce_2879=0030170
cce_3221=0019538
cce_3221=0005524
cce_3221=0017111
cce_3221=0000166
cce_3221=0005515
cce_3223=0045941
cce_3223=0016563
cce_3224=0008652
cce_3224=0006526
cce_3224=0006561
cce_3224=0005737
cce_3224=0003991
cce_3224=0004349
cce_3229=0008152
cce_3229=0016491
cce_4251=0006777
cce_4253=0009116
cce_4254=0008152
cce_4254=0003824
cce_4254=0016829
cce_4255=0006508
cce_4255=0003824
cce_4255=0005515
cce_4255=0004252
cce_4256=0032259
cce_4256=0008168
cce_4256=0003676
cce_4258=0006418
cce_4258=0006412
cce_4258=0006438
cce_4258=0005737
cce_4258=0005524
cce_4258=0004812
cce_4258=0000166
cce_4258=0004832
cce_5280=0007154
cce_5280=0016021
cce_5284=0009291
cce_5286=0006412
cce_5286=0005622
cce_5286=0005840
cce_5286=0003735
cce_1530=0005524
cce_1530=0016887
cce_1530=0017111
cce_1530=0000166
cce_5289=0015074
cce_5289=0006310
cce_5289=0003677
cce_1531=0009236
cce_1531=0006824
cce_1531=0015087
cce_1533=0008654
cce_1533=0016021
cce_1533=0016020
cce_1533=0008444
cce_1533=0016780
cce_1534=0016117
cce_1534=0050660
cce_1534=0016491
cce_1534=0016705
cce_1535=0018106
cce_1535=0007165
cce_1535=0016020
cce_1535=0005524
cce_1535=0004673
cce_1535=0004871
cce_1535=0000155
cce_1537=0016037
cce_1537=0030089
cce_1537=0031404
cce_1538=0006493
cce_1538=0016020
cce_1538=0000030
cce_1539=0016020
cce_1539=0003824
cce_0502=0006207
cce_0502=0008152
cce_0502=0009116
cce_0502=0006221
cce_0502=0003824
cce_0502=0004588
cce_0502=0004590
cce_0503=0006310
cce_0503=0006281
cce_0503=0005524
cce_0503=0003677
cce_0503=0009378
cce_0503=0017111
cce_0503=0000166
cce_0505=0006457
cce_0505=0003755
cce_0508=0006094
cce_0508=0005524
cce_0508=0004612
cce_0508=0004611
cce_0508=0017076
cce_0509=0006423
cce_0509=0006418
cce_0509=0006412
cce_0509=0005737
cce_0509=0005524
cce_0509=0004812
cce_0509=0004817
cce_0509=0000166
cce_2560=0008152
cce_2560=0051287
cce_2560=0005488
cce_2560=0003824
cce_2560=0048037
cce_2560=0016616
cce_2564=0009058
cce_2564=0016021
cce_2564=0004659
cce_2565=0008152
cce_2565=0005488
cce_2565=0003824
cce_2566=0006355
cce_2566=0006352
cce_2566=0003677
cce_2566=0016987
cce_2566=0003700
cce_2567=0005524
cce_2567=0016887
cce_2567=0005488
cce_2567=0017111
cce_2567=0000166
cce_2568=0006783
cce_2568=0004325
cce_3740=0005524
cce_3744=0009058
cce_3746=0008152
cce_3746=0006098
cce_3746=0050661
cce_3746=0005488
cce_3746=0003824
cce_3746=0050662
cce_3746=0016491
cce_3746=0004616
cce_3747=0005622
cce_1222=0015698
cce_1222=0006810
cce_1222=0016021
cce_1222=0015103
cce_1222=0005215
cce_1223=0006118
cce_1223=0020037
cce_1223=0051536
cce_1223=0016491
cce_1225=0006508
cce_1225=0004190
cce_1226=0005524
cce_1226=0016887
cce_1226=0017111
cce_1226=0000166
cce_4773=0004519
cce_4773=0003676
cce_4776=0031072
cce_4777=0007186
cce_4777=0016021
cce_4777=0001584
cce_2252=0006468
cce_2252=0005524
cce_2252=0004672
cce_2253=0009058
cce_2253=0005976
cce_2253=0008928
cce_2253=0016779
cce_2255=0006260
cce_2255=0006139
cce_2255=0005622
cce_2255=0005634
cce_2255=0008408
cce_2255=0008409
cce_2255=0003677
cce_2255=0003887
cce_2255=0003824
cce_2255=0003676
cce_2257=0015976
cce_2257=0004089
cce_2257=0008270
cce_3432=0006508
cce_3432=0004222
cce_3432=0008237
cce_3432=0008270
cce_3434=0016070
cce_3434=0005622
cce_3434=0003824
cce_3437=0005524
cce_3437=0017111
cce_3437=0000166
cce_4460=0006433
cce_4460=0006418
cce_4460=0006412
cce_4460=0005737
cce_4460=0005524
cce_4460=0004812
cce_4460=0000166
cce_4460=0004827
cce_4463=0008152
cce_4463=0006571
cce_4463=0005488
cce_4463=0003824
cce_4463=0004665
cce_4468=0006306
cce_4468=0032259
cce_4468=0003677
cce_4468=0008170
cce_4468=0008168
cce_4468=0003676
cce_4469=0005488
cce_1743=0008047
cce_1743=0008233
cce_1744=0009058
cce_1744=0009236
cce_1744=0003824
cce_1744=0030170
cce_1744=0016769
cce_1745=0003677
cce_1747=0006118
cce_1747=0009055
cce_1747=0051536
cce_1749=0016020
cce_0711=0009058
cce_0712=0006355
cce_0712=0000160
cce_0712=0000156
cce_0713=0006355
cce_0713=0000160
cce_0713=0000156
cce_0714=0006935
cce_0714=0007165
cce_0714=0005622
cce_0714=0004871
cce_0715=0006935
cce_0715=0007165
cce_0715=0016020
cce_0715=0004871
cce_0716=0006935
cce_0716=0018106
cce_0716=0016310
cce_0716=0006355
cce_0716=0007165
cce_0716=0000160
cce_0716=0005622
cce_0716=0005524
cce_0716=0004673
cce_0716=0004871
cce_0716=0016772
cce_0716=0000156
cce_0716=0000155
cce_0718=0006750
cce_0718=0004357
cce_0719=0009451
cce_0719=0006396
cce_0719=0003723
cce_0719=0008173
cce_2770=0007186
cce_2770=0016021
cce_2770=0001584
cce_2771=0005976
cce_2771=0008928
cce_2772=0006810
cce_2772=0016020
cce_2772=0001882
cce_2772=0005415
cce_2774=0016020
cce_2775=0016310
cce_2775=0006810
cce_2775=0016020
cce_2775=0005524
cce_2775=0003824
cce_2775=0016301
cce_2775=0016772
cce_2775=0005215
cce_2777=0008152
cce_2777=0008168
cce_2779=0006118
cce_2779=0016491
cce_3121=0008171
cce_3122=0009073
cce_3122=0003856
cce_3126=0016491
cce_3127=0006355
cce_3127=0003700
cce_4151=0009058
cce_4151=0008152
cce_4151=0003824
cce_4151=0030170
cce_4151=0016740
cce_4151=0016769
cce_4152=0006422
cce_4152=0006418
cce_4152=0006412
cce_4152=0005737
cce_4152=0005524
cce_4152=0004812
cce_4152=0004815
cce_4152=0003676
cce_4152=0000166
cce_4156=0009058
cce_4156=0003824
cce_3951=0006563
cce_3951=0006544
cce_3951=0003824
cce_3951=0004372
cce_3951=0030170
cce_3952=0003824
cce_3952=0016787
cce_3952=0008270
cce_3955=0003676
cce_3955=0004523
cce_3957=0006189
cce_3957=0005737
cce_3957=0003824
cce_3957=0004641
cce_5182=0006810
cce_5182=0016020
cce_5182=0005216
cce_5183=0008152
cce_5183=0006082
cce_5183=0016310
cce_5183=0005622
cce_5183=0016301
cce_5183=0016774
cce_5184=0008152
cce_5184=0003824
cce_5184=0016829
cce_5186=0005975
cce_5186=0004645
cce_5186=0030170
cce_5187=0019642
cce_5187=0005975
cce_5187=0044262
cce_5187=0006096
cce_5187=0008152
cce_5187=0006100
cce_5187=0005737
cce_5187=0004459
cce_5187=0005488
cce_5187=0003824
cce_5187=0016491
cce_5187=0016616
cce_5188=0008152
cce_5188=0016491
cce_1430=0008152
cce_1430=0005488
cce_1430=0003824
cce_1430=0016491
cce_5189=0006817
cce_5189=0016020
cce_5189=0005524
cce_5189=0016887
cce_5189=0005315
cce_5189=0017111
cce_5189=0000166
cce_5189=0015114
cce_1434=0006281
cce_1434=0006289
cce_1434=0005737
cce_1434=0009380
cce_1434=0005622
cce_1434=0003677
cce_1434=0009381
cce_1434=0004518
cce_1434=0043565
cce_4980=0045449
cce_1438=0006313
cce_1438=0003677
cce_1438=0003676
cce_1438=0004803
cce_0400=0015979
cce_0400=0016020
cce_0400=0009522
cce_0401=0019277
cce_0401=0003824
cce_0401=0016740
cce_0401=0016765
cce_0402=0006396
cce_0402=0003723
cce_0402=0008173
cce_0403=0016020
cce_0404=0006189
cce_0404=0009058
cce_0404=0008152
cce_0404=0016597
cce_0404=0008864
cce_0404=0016742
cce_0405=0008152
cce_0405=0006098
cce_0405=0006573
cce_0405=0008442
cce_0405=0005488
cce_0405=0003824
cce_0405=0050662
cce_0405=0016491
cce_0405=0004616
cce_0407=0009058
cce_0407=0005524
cce_0408=0004519
cce_0408=0003676
cce_2461=0008033
cce_2461=0050660
cce_2464=0005524
cce_2465=0008299
cce_2466=0008152
cce_2466=0009252
cce_2466=0008881
cce_2466=0016855
cce_2467=0009253
cce_2467=0008745
cce_2468=0006885
cce_2468=0016021
cce_2468=0015299
cce_3641=0005524
cce_3641=0016887
cce_3641=0017111
cce_3641=0000166
cce_3645=0006508
cce_3645=0030693
cce_1120=0004867
cce_1121=0009058
cce_1121=0016847
cce_1121=0003824
cce_1121=0030170
cce_1121=0016769
cce_1124=0003824
cce_1125=0006207
cce_1125=0006222
cce_1125=0008152
cce_1125=0016020
cce_1125=0003824
cce_1125=0004152
cce_1125=0004158
cce_1126=0003677
cce_1126=0043565
cce_4673=0005975
cce_4673=0004553
cce_4674=0006364
cce_4675=0006508
cce_4675=0005509
cce_4675=0008233
cce_4678=0009116
cce_4678=0016740
cce_4679=0009231
cce_4679=0009349
cce_4679=0004746
cce_0920=0006118
cce_0920=0015979
cce_0920=0030089
cce_0920=0009503
cce_0921=0044249
cce_0921=0009116
cce_0921=0009165
cce_0921=0009156
cce_0921=0000287
cce_0921=0004749
cce_0921=0016740
cce_0922=0007049
cce_0922=0008360
cce_0922=0009276
cce_0922=0016021
cce_0923=0009236
cce_0923=0005524
cce_0923=0042242
cce_0924=0008152
cce_0924=0016740
cce_0926=0009236
cce_0926=0008152
cce_0926=0008168
cce_0927=0006434
cce_0927=0006418
cce_0927=0006412
cce_0927=0005737
cce_0927=0005524
cce_0927=0004812
cce_0927=0000166
cce_0927=0004828
cce_0928=0008152
cce_0928=0008080
cce_2151=0008152
cce_2151=0008168
cce_2152=0006298
cce_2152=0005524
cce_2152=0030983
cce_2154=0009236
cce_2154=0042242
cce_2156=0006096
cce_2156=0000015
cce_2156=0004634
cce_1951=0006355
cce_1951=0003700
cce_1952=0006355
cce_1952=0000160
cce_1952=0000156
cce_1953=0030163
cce_1953=0006508
cce_1953=0016021
cce_1953=0016020
cce_1953=0005524
cce_1953=0004222
cce_1953=0008237
cce_1953=0017111
cce_1953=0000166
cce_1953=0008270
cce_1954=0015995
cce_1954=0006118
cce_1954=0015979
cce_1954=0019685
cce_1954=0016491
cce_1954=0016730
cce_2980=0016020
cce_2981=0006508
cce_2981=0005618
cce_2981=0016805
cce_2981=0008237
cce_2982=0006508
cce_2982=0003824
cce_2982=0005515
cce_2982=0004252
cce_2983=0005488
cce_2985=0016469
cce_2985=0015078
cce_2987=0016787
cce_2989=0008152
cce_2989=0016020
cce_2989=0005488
cce_2989=0003824
cce_3330=0044267
cce_3330=0006457
cce_3330=0005524
cce_3330=0005515
cce_3330=0051082
cce_3332=0003993
cce_3332=0016787
cce_3332=0046872
cce_3333=0009058
cce_3335=0019673
cce_3335=0044237
cce_3335=0008152
cce_3335=0005622
cce_3335=0008446
cce_3335=0005488
cce_3335=0003824
cce_3335=0050662
cce_3336=0003676
cce_3336=0000166
cce_3337=0009058
cce_3338=0008152
cce_3338=0003824
cce_4368=0003824
cce_4368=0051536
cce_1640=0009186
cce_1640=0016491
cce_1640=0004748
cce_1640=0046914
cce_1642=0016021
cce_1643=0006118
cce_1643=0016491
cce_1645=0009236
cce_1645=0008818
cce_1646=0006508
cce_1646=0008233
cce_1647=0005524
cce_1647=0017111
cce_1647=0000166
cce_1649=0016037
cce_1649=0006810
cce_1649=0005622
cce_1649=0030089
cce_1649=0031404
cce_0611=0009058
cce_0611=0015995
cce_0611=0016851
cce_0614=0005975
cce_0614=0004553
cce_0617=0009058
cce_0619=0044237
cce_0619=0008152
cce_0619=0009225
cce_0619=0005488
cce_0619=0003824
cce_0619=0050662
cce_0619=0008460
cce_2670=0006508
cce_2670=0006810
cce_2670=0016021
cce_2670=0005524
cce_2670=0016887
cce_2670=0042626
cce_2670=0017111
cce_2670=0000166
cce_2670=0008233
cce_2672=0016853
cce_2678=0009306
cce_2678=0016020
cce_2678=0008565
cce_3021=0009231
cce_3021=0008703
cce_3024=0009294
cce_3025=0009228
cce_3026=0009264
cce_3026=0008152
cce_3026=0005737
cce_3026=0003824
cce_3026=0004139
cce_3026=0016829
cce_3027=0016021
cce_3028=0006457
cce_4050=0048037
cce_4050=0031177
cce_4052=0050660
cce_4052=0016491
cce_4053=0006885
cce_4053=0016021
cce_4053=0015299
cce_4056=0008152
cce_4056=0006813
cce_4056=0005488
cce_4056=0003824
cce_4056=0008324
cce_3853=0006355
cce_3853=0005634
cce_3853=0043565
cce_3853=0003700
cce_3858=0008152
cce_3858=0003824
cce_3858=0008484
cce_5085=0006355
cce_5085=0005634
cce_5085=0043565
cce_5085=0003700
cce_5086=0008152
cce_5086=0005488
cce_5086=0003824
cce_5086=0016491
cce_5087=0008152
cce_5087=0005488
cce_5087=0003824
cce_5087=0016491
cce_5088=0045449
cce_5088=0006355
cce_5088=0005622
cce_5088=0003677
cce_5088=0043565
cce_5088=0003700
cce_1330=0044237
cce_5089=0006313
cce_5089=0003677
cce_5089=0003676
cce_5089=0004803
cce_1331=0006044
cce_1331=0005975
cce_1331=0004342
cce_1333=0006412
cce_1333=0006810
cce_1333=0016021
cce_1333=0005622
cce_1333=0005840
cce_1333=0003735
cce_1333=0005215
cce_1336=0003723
cce_1337=0005524
cce_4883=0009236
cce_4883=0042242
cce_1338=0006396
cce_1338=0003723
cce_1338=0008173
cce_4884=0003677
cce_0302=0015706
cce_0302=0016020
cce_0302=0005524
cce_0302=0016887
cce_0302=0015112
cce_0302=0017111
cce_0302=0000166
cce_4887=0008152
cce_4887=0008415
cce_0303=0015706
cce_0303=0016020
cce_0303=0005524
cce_0303=0016887
cce_0303=0015112
cce_0303=0017111
cce_0303=0000166
cce_4888=0008152
cce_4888=0005488
cce_4888=0003824
cce_4888=0016491
cce_4888=0008270
cce_0304=0015706
cce_0304=0006810
cce_0304=0016021
cce_0304=0016020
cce_0304=0015112
cce_0304=0005215
cce_4889=0008152
cce_4889=0005488
cce_4889=0003824
cce_4889=0016491
cce_0307=0008152
cce_0307=0009228
cce_0307=0050660
cce_0307=0003824
cce_0307=0016491
cce_0309=0006541
cce_0309=0000105
cce_0309=0005737
cce_0309=0003824
cce_0309=0016763
cce_2360=0016998
cce_2360=0006508
cce_2360=0004222
cce_2361=0044237
cce_2361=0006012
cce_2361=0008152
cce_2361=0003978
cce_2361=0005488
cce_2361=0003824
cce_2361=0050662
cce_2362=0009058
cce_2365=0006355
cce_2365=0000160
cce_2365=0005622
cce_2365=0043565
cce_2365=0003700
cce_2365=0000156
cce_2366=0018106
cce_2366=0016310
cce_2366=0018298
cce_2366=0045449
cce_2366=0007600
cce_2366=0007165
cce_2366=0016020
cce_2366=0005524
cce_2366=0008020
cce_2366=0004673
cce_2366=0004871
cce_2366=0016772
cce_2366=0000155
cce_2369=0006313
cce_2369=0003677
cce_2369=0004803
cce_3540=0016491
cce_3540=0046914
cce_3544=0006629
cce_3544=0016788
cce_3544=0016298
cce_3546=0016884
cce_3547=0008152
cce_3547=0008168
cce_1022=0006810
cce_1022=0016020
cce_1022=0005488
cce_1023=0048037
cce_1024=0006118
cce_1024=0020037
cce_1024=0005506
cce_1024=0004497
cce_1025=0008152
cce_1025=0003824
cce_4571=0044237
cce_4571=0008152
cce_4571=0005488
cce_4571=0003824
cce_4571=0050662
cce_1027=0006355
cce_1027=0005634
cce_1027=0043565
cce_1027=0003700
cce_1028=0008152
cce_1028=0003824
cce_4574=0016020
cce_1029=0009058
cce_1029=0003824
cce_1029=0030170
cce_1029=0016769
cce_4575=0006259
cce_4575=0004527
cce_4575=0016787
cce_4576=0005488
cce_4577=0006810
cce_4577=0016020
cce_4577=0030288
cce_4577=0005234
cce_4577=0004970
cce_4577=0005215
cce_4578=0006355
cce_4578=0000160
cce_4578=0000156
cce_4579=0018106
cce_4579=0016310
cce_4579=0006355
cce_4579=0007165
cce_4579=0000160
cce_4579=0016020
cce_4579=0005524
cce_4579=0004673
cce_4579=0004871
cce_4579=0016772
cce_4579=0000156
cce_4579=0000155
cce_2050=0006355
cce_2050=0000160
cce_2050=0000156
cce_2051=0006414
cce_2051=0005622
cce_2051=0005525
cce_2051=0003924
cce_2051=0003746
cce_2053=0008152
cce_2053=0016787
cce_2054=0006810
cce_2054=0016020
cce_2054=0005215
cce_2056=0006355
cce_2056=0006352
cce_2056=0003677
cce_2056=0016987
cce_2056=0003700
cce_2059=0003824
cce_1850=0005975
cce_1850=0044262
cce_1850=0006096
cce_1850=0006108
cce_1850=0008152
cce_1850=0006100
cce_1850=0030060
cce_1850=0005488
cce_1850=0003824
cce_1850=0016491
cce_1850=0016616
cce_1852=0005975
cce_1852=0003824
cce_1852=0016810
cce_1853=0006468
cce_1853=0005524
cce_1853=0004672
cce_1853=0004674
cce_1853=0004713
cce_1855=0006412
cce_1855=0005622
cce_1855=0005840
cce_1855=0003735
cce_1857=0006118
cce_1857=0016226
cce_1857=0005506
cce_1857=0051536
cce_1857=0016491
cce_1859=0006810
cce_1859=0005215
cce_0822=0005529
cce_0824=0003676
cce_0825=0006810
cce_0825=0016021
cce_0825=0005215
cce_0829=0008152
cce_0829=0000162
cce_0829=0004048
cce_0829=0016757
cce_2881=0006355
cce_2881=0003700
cce_2882=0016879
cce_2883=0006189
cce_2883=0009236
cce_2883=0005737
cce_2883=0003824
cce_2883=0004642
cce_2884=0005975
cce_2884=0004462
cce_2885=0016020
cce_2887=0009058
cce_2887=0006541
cce_2887=0008152
cce_2887=0004049
cce_2887=0003824
cce_2888=0008654
cce_2888=0016020
cce_2888=0004143
cce_3232=0044237
cce_3232=0008152
cce_3232=0005488
cce_3232=0003824
cce_3232=0050662
cce_3233=0019673
cce_3233=0044237
cce_3233=0008152
cce_3233=0005622
cce_3233=0008446
cce_3233=0005488
cce_3233=0003824
cce_3233=0050662
cce_3235=0009058
cce_3236=0005975
cce_3236=0003824
cce_3236=0043169
cce_4260=0006508
cce_4260=0004289
cce_4265=0008152
cce_4265=0003824
cce_4267=0008654
cce_4267=0016020
cce_4267=0004605
cce_4268=0009236
cce_4268=0008276
cce_4269=0008146
cce_5294=0015074
cce_5294=0006310
cce_5294=0003677
cce_1542=0006096
cce_1542=0008152
cce_1542=0003824
cce_1542=0016868
cce_1546=0016020
cce_0510=0016310
cce_0510=0006566
cce_0510=0005524
cce_0510=0004413
cce_0510=0016301
cce_0515=0009058
cce_0515=0008152
cce_0515=0008168
cce_0516=0009058
cce_2570=0008168
cce_2572=0015979
cce_2572=0042549
cce_2572=0019898
cce_2572=0009654
cce_2572=0005509
cce_2573=0006788
cce_2573=0004392
cce_2577=0003824
cce_2577=0016787
cce_2578=0006413
cce_2578=0003743
cce_3750=0006118
cce_3750=0008152
cce_3750=0005488
cce_3750=0003824
cce_3750=0016491
cce_3751=0008152
cce_3751=0003824
cce_3753=0006355
cce_3753=0003700
cce_3754=0006118
cce_3754=0016491
cce_3755=0009058
cce_3755=0016740
cce_3757=0006508
cce_3757=0016787
cce_3757=0008237
cce_3757=0046983
cce_3758=0008152
cce_3758=0003824
cce_3759=0006633
cce_3759=0006629
cce_3759=0005783
cce_3759=0016020
cce_3759=0005506
cce_3759=0016491
cce_3759=0016717
cce_3759=0004768
cce_1230=0006820
cce_1230=0016020
cce_1230=0005524
cce_1232=0006810
cce_1232=0016020
cce_1232=0005524
cce_1232=0042626
cce_1233=0005524
cce_1233=0016887
cce_1233=0017111
cce_1233=0000166
cce_1234=0044237
cce_1234=0008152
cce_1234=0005488
cce_1234=0003824
cce_1234=0050662
cce_1235=0006304
cce_1235=0006265
cce_1235=0006268
cce_1235=0005694
cce_1235=0003677
cce_1235=0003916
cce_1235=0003917
cce_1235=0003676
cce_4780=0003677
cce_4781=0006118
cce_4781=0009055
cce_1237=0006468
cce_1237=0005524
cce_1237=0004672
cce_1237=0004674
cce_1237=0004713
cce_1239=0005488
cce_0201=0006508
cce_0201=0008236
cce_0202=0008152
cce_0202=0003824
cce_0202=0030170
cce_4788=0006313
cce_4788=0003677
cce_4788=0004803
cce_0204=0008152
cce_0204=0003824
cce_0206=0008152
cce_0206=0005488
cce_0206=0003824
cce_0206=0016491
cce_0206=0008270
cce_0208=0006508
cce_0208=0008450
cce_0208=0004175
cce_0208=0008270
cce_0209=0016020
cce_0209=0005529
cce_2262=0006355
cce_2262=0005634
cce_2262=0043565
cce_2262=0003700
cce_2267=0006508
cce_2267=0004222
cce_2267=0008237
cce_2267=0008270
cce_2268=0006810
cce_2268=0030288
cce_2268=0005215
cce_3440=0016798
cce_3440=0016491
cce_3440=0046914
cce_3441=0008152
cce_3441=0006813
cce_3441=0005524
cce_3441=0016887
cce_3441=0005488
cce_3441=0003824
cce_3441=0008324
cce_3443=0008152
cce_3443=0008168
cce_3444=0009273
cce_3444=0008658
cce_3446=0005975
cce_3446=0003824
cce_4473=0008152
cce_4473=0005737
cce_4473=0050661
cce_4473=0005488
cce_4473=0003824
cce_4473=0004764
cce_4475=0006820
cce_4475=0016020
cce_4475=0005524
cce_4478=0009082
cce_4478=0050660
cce_4478=0003984
cce_4478=0003824
cce_4478=0000287
cce_4478=0030976
cce_4478=0016740
cce_4479=0016021
cce_4479=0004659
cce_1751=0018106
cce_1751=0016310
cce_1751=0048511
cce_1751=0007165
cce_1751=0016020
cce_1751=0005524
cce_1751=0004673
cce_1751=0004871
cce_1751=0016772
cce_1751=0000155
cce_1752=0005975
cce_1752=0003824
cce_1753=0006412
cce_1753=0005622
cce_1753=0009536
cce_1753=0005840
cce_1753=0003735
cce_1754=0006412
cce_1754=0004045
cce_1756=0005488
cce_1758=0006424
cce_1758=0006418
cce_1758=0006412
cce_1758=0005737
cce_1758=0005524
cce_1758=0004812
cce_1758=0004818
cce_1758=0000166
cce_0720=0016998
cce_0720=0006508
cce_0720=0004222
cce_0721=0015074
cce_0721=0006310
cce_0721=0003677
cce_0726=0006468
cce_0726=0005524
cce_0726=0004672
cce_0726=0004674
cce_0726=0004713
cce_2782=0006355
cce_2782=0003700
cce_2783=0000105
cce_2783=0006427
cce_2783=0006418
cce_2783=0006412
cce_2783=0005737
cce_2783=0005524
cce_2783=0004812
cce_2783=0004821
cce_2783=0000166
cce_2784=0005488
cce_2784=0031072
cce_2786=0004437
cce_2789=0008615
cce_2789=0050570
cce_2789=0051287
cce_3134=0008152
cce_3134=0006568
cce_3134=0003824
cce_3134=0030170
cce_3134=0004834
cce_3135=0006396
cce_3135=0016075
cce_3135=0005622
cce_3135=0003723
cce_3135=0003725
cce_3135=0004525
cce_3136=0016787
cce_3139=0005488
cce_4160=0003998
cce_4161=0006468
cce_4161=0005952
cce_4161=0008603
cce_4162=0006468
cce_4162=0005952
cce_4162=0008603
cce_4165=0005488
cce_4166=0008152
cce_4166=0003824
cce_3960=0006355
cce_3960=0000160
cce_3960=0003677
cce_3960=0000156
cce_3962=0015979
cce_3962=0009522
cce_3963=0015979
cce_3963=0009538
cce_3964=0015979
cce_3964=0009538
cce_3969=0009236
cce_3969=0016993
cce_5190=0006817
cce_5190=0016020
cce_5190=0005524
cce_5190=0016887
cce_5190=0005315
cce_5190=0017111
cce_5190=0000166
cce_5190=0015114
cce_5191=0005975
cce_5191=0004553
cce_5192=0006313
cce_5192=0003677
cce_5192=0004803
cce_5193=0015074
cce_5193=0003677
cce_5193=0003676
cce_5196=0008152
cce_5196=0006813
cce_5196=0005488
cce_5196=0003824
cce_5196=0008324
cce_5197=0006810
cce_5198=0016787
cce_1440=0006412
cce_1440=0005524
cce_1440=0004812
cce_1442=0006508
cce_1442=0008237
cce_1442=0008270
cce_1445=0016787
cce_1448=0016021
cce_4994=0009291
cce_4994=0016020
cce_0410=0006278
cce_0410=0003723
cce_0410=0003964
cce_0410=0004519
cce_0410=0003676
cce_4996=0005622
cce_4996=0005524
cce_4996=0008026
cce_4996=0003677
cce_4996=0004386
cce_4996=0003676
cce_4996=0008270
cce_0411=0008415
cce_0411=0016740
cce_0413=0009306
cce_0413=0016020
cce_0413=0008565
cce_0414=0006810
cce_0414=0016021
cce_0414=0005215
cce_0415=0003676
cce_0418=0009306
cce_0418=0015628
cce_0418=0016020
cce_0418=0015627
cce_0418=0008565
cce_0419=0006810
cce_0419=0005622
cce_0419=0005524
cce_0419=0017111
cce_0419=0000166
cce_2475=0009236
cce_2475=0000918
cce_2475=0016887
cce_2475=0042242
cce_2477=0006396
cce_2477=0003723
cce_2477=0008173
cce_2478=0016491
cce_3651=0006810
cce_3651=0016020
cce_3651=0005215
cce_3654=0006118
cce_3654=0009055
cce_3654=0005506
cce_3654=0051536
cce_3655=0001522
cce_3655=0003723
cce_3655=0009982
cce_3659=0009058
cce_1131=0006468
cce_1131=0005524
cce_1131=0004672
cce_1131=0004674
cce_1131=0004713
cce_1133=0008152
cce_1133=0003824
cce_4680=0042549
cce_4680=0016020
cce_4680=0009539
cce_1135=0006355
cce_1135=0000160
cce_1135=0005622
cce_1135=0003677
cce_1135=0043565
cce_1135=0003700
cce_1135=0000156
cce_1136=0005622
cce_1136=0005525
cce_4682=0005975
cce_4682=0016868
cce_1137=0006355
cce_1137=0000160
cce_1137=0000156
cce_4683=0016020
cce_1138=0018106
cce_1138=0016310
cce_1138=0018298
cce_1138=0045449
cce_1138=0006355
cce_1138=0007600
cce_1138=0007165
cce_1138=0006810
cce_1138=0000160
cce_1138=0016020
cce_1138=0030288
cce_1138=0005524
cce_1138=0008020
cce_1138=0004673
cce_1138=0004871
cce_1138=0016772
cce_1138=0005215
cce_1138=0000156
cce_1138=0000155
cce_4684=0008171
cce_1139=0006810
cce_1139=0005215
cce_4685=0006790
cce_4686=0008152
cce_4686=0009228
cce_4686=0003824
cce_4686=0004789
cce_4687=0005975
cce_4687=0008152
cce_4687=0006098
cce_4687=0005737
cce_4687=0005509
cce_4687=0003824
cce_4687=0004801
cce_0102=0003676
cce_0102=0000166
cce_0103=0009052
cce_0103=0004751
cce_0105=0006313
cce_0105=0003677
cce_0105=0004803
cce_0107=0004519
cce_0107=0003676
cce_0109=0005975
cce_0109=0006508
cce_0109=0004190
cce_0109=0003824
cce_0109=0016810
cce_0932=0006355
cce_0932=0005634
cce_0932=0043565
cce_0932=0003700
cce_0938=0006508
cce_0938=0004190
cce_0939=0008152
cce_0939=0003824
cce_2167=0006508
cce_2167=0016020
cce_2167=0004222
cce_2167=0008237
cce_2167=0008270
cce_2169=0016021
cce_1961=0005622
cce_1961=0005525
cce_1962=0006508
cce_1962=0016021
cce_1962=0016020
cce_1962=0008236
cce_1962=0009003
cce_1963=0006118
cce_1963=0016491
cce_2990=0009306
cce_2990=0016020
cce_2990=0008565
cce_2992=0006426
cce_2992=0006412
cce_2992=0005737
cce_2992=0005524
cce_2992=0004820
cce_2992=0000166
cce_2993=0008152
cce_2993=0008168
cce_2995=0005524
cce_2995=0016887
cce_2995=0017111
cce_2995=0000166
cce_2998=0006470
cce_2998=0004725
cce_3340=0006810
cce_3340=0005215
cce_3343=0005488
cce_3346=0003723
cce_3346=0004540
cce_3347=0006412
cce_3347=0005622
cce_3347=0005840
cce_3347=0003735
cce_3348=0006412
cce_3348=0005622
cce_3348=0005840
cce_3348=0003735
cce_4370=0006526
cce_4370=0005524
cce_4370=0004055
cce_4370=0016813
cce_4370=0046872
cce_4374=0008152
cce_4374=0016791
cce_4376=0003877
cce_4376=0005524
cce_4376=0003824
cce_4378=0033014
cce_4378=0004418
cce_1651=0005524
cce_1651=0017111
cce_1651=0000166
cce_1653=0006412
cce_1653=0005840
cce_1653=0003723
cce_1653=0003735
cce_1654=0008152
cce_1654=0003824
cce_1659=0008152
cce_1659=0033014
cce_1659=0003824
cce_1659=0046872
cce_1659=0004655
cce_0623=0006396
cce_0623=0006402
cce_0623=0000175
cce_0623=0003723
cce_0623=0004654
cce_0624=0006118
cce_0624=0050660
cce_0624=0016491
cce_0626=0008152
cce_0626=0008080
cce_0627=0005488
cce_0628=0009082
cce_0628=0008152
cce_0628=0003984
cce_0628=0016597
cce_2680=0006081
cce_2680=0008152
cce_2680=0004030
cce_2680=0016491
cce_2681=0008152
cce_2681=0008033
cce_2681=0050660
cce_2681=0003824
cce_2681=0016491
cce_2681=0017150
cce_2683=0008152
cce_2683=0008168
cce_2685=0006812
cce_2685=0016020
cce_2685=0008324
cce_2686=0006810
cce_2686=0008289
cce_2686=0016491
cce_2686=0005215
cce_2687=0006855
cce_2687=0016020
cce_2687=0015297
cce_2687=0015238
cce_2689=0006355
cce_2689=0005634
cce_2689=0003677
cce_2689=0000166
cce_2689=0003700
cce_3030=0030655
cce_3030=0006508
cce_3030=0046677
cce_3030=0008800
cce_3030=0005509
cce_3030=0008233
cce_3031=0006118
cce_3031=0010181
cce_3031=0009055
cce_3031=0005506
cce_3031=0016491
cce_3033=0005509
cce_3034=0008152
cce_3034=0003824
cce_3034=0048037
cce_3034=0016874
cce_3035=0005509
cce_3035=0005199
cce_3036=0006508
cce_3036=0008233
cce_3037=0006508
cce_3037=0008233
cce_3039=0015891
cce_3039=0006810
cce_3039=0016020
cce_3039=0005506
cce_3039=0004872
cce_3039=0015343
cce_3039=0005215
cce_4060=0006468
cce_4060=0005737
cce_4060=0019898
cce_4060=0005524
cce_4060=0008092
cce_4060=0004672
cce_4060=0004674
cce_4061=0015995
cce_4061=0015979
cce_4061=0016851
cce_4061=0017111
cce_4061=0000166
cce_4064=0015936
cce_4064=0005488
cce_4064=0050662
cce_4064=0004420
cce_4065=0042779
cce_4065=0016891
cce_4065=0016787
cce_3863=0006355
cce_3863=0005634
cce_3863=0043565
cce_3863=0003700
cce_3864=0006810
cce_3864=0016021
cce_3864=0005215
cce_3867=0006810
cce_3867=0016021
cce_3867=0005215
cce_5091=0005509
cce_1340=0009058
cce_1340=0000162
cce_1340=0004049
cce_1340=0016833
cce_1341=0015979
cce_1341=0009538
cce_1343=0006457
cce_1343=0005524
cce_1344=0044267
cce_1344=0006457
cce_1344=0005524
cce_1344=0005515
cce_1344=0051082
cce_1345=0015986
cce_1345=0016020
cce_1345=0016469
cce_1345=0046933
cce_1345=0046961
cce_1346=0007186
cce_1346=0016021
cce_1346=0001584
cce_1349=0008152
cce_1349=0016740
cce_0310=0003824
cce_0310=0051536
cce_0313=0006810
cce_0313=0030288
cce_0313=0005215
cce_0314=0015940
cce_0314=0003864
cce_0314=0003824
cce_0315=0015995
cce_0315=0015979
cce_0315=0046406
cce_0316=0016539
cce_0316=0003824
cce_0316=0004721
cce_0317=0006468
cce_0317=0005524
cce_0317=0004672
cce_0319=0006810
cce_0319=0016021
cce_0319=0005215
cce_2372=0009252
cce_2372=0050660
cce_2372=0008762
cce_2372=0003824
cce_2372=0016491
cce_2373=0009058
cce_2373=0051301
cce_2373=0008152
cce_2373=0009252
cce_2373=0009273
cce_2373=0008360
cce_2373=0005737
cce_2373=0005524
cce_2373=0008763
cce_2373=0005488
cce_2373=0003824
cce_2373=0016874
cce_2375=0018106
cce_2375=0016310
cce_2375=0006355
cce_2375=0007165
cce_2375=0000160
cce_2375=0016020
cce_2375=0005524
cce_2375=0004673
cce_2375=0004871
cce_2375=0016772
cce_2375=0000156
cce_2375=0000155
cce_2376=0006355
cce_2376=0000160
cce_2376=0000156
cce_2378=0009245
cce_2378=0008759
cce_2379=0006886
cce_2379=0006461
cce_2379=0016192
cce_2379=0030117
cce_2379=0019867
cce_2379=0005515
cce_2379=0008565
cce_3550=0006355
cce_3550=0005634
cce_3550=0043565
cce_3550=0003700
cce_3553=0006516
cce_3553=0004067
cce_3556=0006355
cce_3556=0005622
cce_3556=0003700
cce_3557=0006355
cce_3557=0000160
cce_3557=0000156
cce_3558=0018106
cce_3558=0016310
cce_3558=0006355
cce_3558=0007165
cce_3558=0000160
cce_3558=0016020
cce_3558=0005524
cce_3558=0004673
cce_3558=0004871
cce_3558=0016772
cce_3558=0000155
cce_3559=0006355
cce_3559=0007165
cce_3559=0000160
cce_3559=0003677
cce_3559=0004871
cce_3559=0000156
cce_1030=0045454
cce_1032=0006418
cce_1032=0006412
cce_1032=0006437
cce_1032=0005737
cce_1032=0005524
cce_1032=0003723
cce_1032=0004812
cce_1032=0000166
cce_1032=0004831
cce_1034=0016491
cce_1034=0046914
cce_1035=0016020
cce_4582=0009098
cce_4582=0008152
cce_4582=0009316
cce_4582=0003861
cce_4583=0006810
cce_4583=0016020
cce_4583=0030288
cce_4583=0005234
cce_4583=0004970
cce_4583=0005215
cce_4584=0006885
cce_4584=0016021
cce_4584=0015299
cce_4585=0016020
cce_0001=0008152
cce_0001=0008415
cce_4586=0003824
cce_4586=0030170
cce_0002=0008152
cce_0002=0005488
cce_0002=0003824
cce_0002=0016491
cce_0002=0008270
cce_0004=0006812
cce_0004=0016021
cce_0004=0008324
cce_4589=0009058
cce_0006=0016998
cce_0006=0009253
cce_0006=0003796
cce_2061=0009058
cce_2061=0005975
cce_2061=0008415
cce_2061=0016868
cce_2061=0016779
cce_2061=0016740
cce_2062=0005975
cce_2062=0030246
cce_2062=0003824
cce_2062=0016853
cce_2063=0008654
cce_2063=0016020
cce_2063=0004605
cce_2066=0016787
cce_2067=0005975
cce_1860=0016311
cce_1860=0016791
cce_1860=0004725
cce_1861=0006014
cce_1861=0004747
cce_1864=0006260
cce_1864=0008408
cce_1864=0003677
cce_1864=0003887
cce_1865=0009234
cce_1865=0008683
cce_1867=0008152
cce_1867=0008415
cce_0831=0009234
cce_0831=0008152
cce_0831=0003824
cce_0831=0008935
cce_0835=0008152
cce_0835=0006730
cce_0835=0004013
cce_0835=0005488
cce_0835=0003824
cce_0837=0008152
cce_0837=0008415
cce_0839=0006810
cce_0839=0016020
cce_2895=0006508
cce_2895=0008451
cce_2895=0030145
cce_2895=0008235
cce_2896=0003840
cce_3244=0006118
cce_3244=0006099
cce_3244=0009055
cce_3244=0051536
cce_3244=0016491
cce_3246=0006108
cce_3246=0008152
cce_3246=0051287
cce_3246=0016597
cce_3246=0005488
cce_3246=0003824
cce_3246=0004470
cce_3246=0016616
cce_3248=0006118
cce_3248=0008152
cce_3248=0050660
cce_3248=0016627
cce_4272=0006950
cce_4273=0015979
cce_4273=0009522
cce_4277=0008152
cce_4277=0005488
cce_4277=0003824
cce_4278=0016117
cce_4278=0006118
cce_4278=0050660
cce_4278=0016491
cce_4278=0016705
cce_4279=0008415
cce_4279=0016740
cce_1550=0006304
cce_1550=0009236
cce_1550=0003677
cce_1550=0042242
cce_1550=0004519
cce_1551=0005488
cce_1558=0009058
cce_1558=0003824
cce_1559=0008033
cce_1559=0003723
cce_1559=0004809
cce_0520=0008152
cce_0520=0008168
cce_0524=0009058
cce_0526=0006464
cce_0526=0004719
cce_0528=0006486
cce_0528=0016020
cce_0528=0004576
cce_0529=0003824
cce_0529=0016787
cce_2580=0006118
cce_2580=0010181
cce_2580=0016787
cce_2580=0016491
cce_2584=0009307
cce_2584=0003677
cce_2584=0004519
cce_2587=0006306
cce_2587=0003677
cce_2587=0008170
cce_3760=0009058
cce_3760=0003824
cce_3760=0048037
cce_3760=0031177
cce_3761=0009058
cce_3761=0008152
cce_3761=0005488
cce_3761=0003824
cce_3761=0048037
cce_3761=0016788
cce_3761=0016740
cce_3762=0008152
cce_3762=0008168
cce_3763=0006118
cce_3763=0050660
cce_3763=0050661
cce_3763=0004499
cce_3763=0016491
cce_3764=0016036
cce_3764=0005524
cce_3766=0016831
cce_3766=0003824
cce_3766=0000287
cce_3766=0030976
cce_3768=0006508
cce_3768=0004222
cce_3768=0008237
cce_3768=0008270
cce_1240=0006810
cce_1240=0016020
cce_1240=0005524
cce_1240=0042626
cce_1241=0005524
cce_1241=0016887
cce_1241=0017111
cce_1241=0000166
cce_1242=0007155
cce_1242=0030288
cce_1242=0005488
cce_1244=0009190
cce_1244=0007242
cce_1244=0016849
cce_1245=0008152
cce_1245=0005488
cce_1245=0003824
cce_1245=0016491
cce_4791=0031072
cce_1246=0016021
cce_1247=0006821
cce_1247=0016020
cce_1247=0005216
cce_1247=0005247
cce_4793=0005622
cce_4793=0005524
cce_4793=0003677
cce_4793=0004386
cce_4793=0003676
cce_4793=0008270
cce_4795=0005509
cce_0210=0006535
cce_0210=0008152
cce_0210=0003824
cce_0210=0030170
cce_4796=0006508
cce_4796=0004289
cce_0212=0008152
cce_0212=0016740
cce_0217=0006412
cce_0217=0005622
cce_0217=0015935
cce_0217=0003723
cce_0217=0019843
cce_0217=0003735
cce_0219=0006412
cce_0219=0005840
cce_0219=0003723
cce_0219=0003735
cce_2270=0006810
cce_2270=0009276
cce_2270=0016021
cce_2270=0016020
cce_2270=0005215
cce_2276=0006281
cce_2276=0005524
cce_2276=0004003
cce_2276=0003677
cce_2278=0005488
cce_2279=0006629
cce_2279=0016787
cce_2279=0016788
cce_3458=0009273
cce_3458=0008658
cce_3459=0005978
cce_3459=0004135
cce_3459=0003824
cce_4480=0009058
cce_4480=0008909
cce_4481=0016051
cce_4481=0008152
cce_4481=0003824
cce_4483=0015992
cce_4483=0016020
cce_4483=0016469
cce_4483=0016820
cce_4484=0015986
cce_4484=0016021
cce_4484=0016020
cce_4484=0016469
cce_4484=0005524
cce_4484=0042626
cce_4484=0046933
cce_4484=0046961
cce_4484=0016820
cce_4485=0015986
cce_4485=0016469
cce_4485=0016820
cce_4486=0015986
cce_4486=0016469
cce_4486=0046933
cce_4486=0046961
cce_4486=0016820
cce_4487=0015986
cce_4487=0016469
cce_4487=0046933
cce_4487=0046961
cce_4488=0015986
cce_4488=0016469
cce_4488=0015078
cce_4488=0046933
cce_4488=0046961
cce_4488=0016820
cce_4489=0015986
cce_4489=0016020
cce_4489=0016469
cce_4489=0046933
cce_4489=0046961
cce_1760=0006812
cce_1760=0016021
cce_1760=0008324
cce_1761=0008152
cce_1761=0003824
cce_1761=0016787
cce_1762=0006118
cce_1762=0006120
cce_1762=0008137
cce_1762=0016651
cce_1763=0006118
cce_1763=0006120
cce_1763=0051539
cce_1763=0008137
cce_1763=0016651
cce_1764=0006120
cce_1764=0008137
cce_1765=0006306
cce_1765=0003677
cce_1765=0008170
cce_1767=0006304
cce_1767=0032259
cce_1767=0003677
cce_1767=0003824
cce_1767=0008168
cce_1767=0003676
cce_1768=0045449
cce_1768=0006355
cce_1768=0005622
cce_1768=0003677
cce_1768=0043565
cce_1768=0003700
cce_1769=0044237
cce_1769=0008152
cce_1769=0005488
cce_1769=0003824
cce_1769=0050662
cce_0732=0006508
cce_0732=0016020
cce_0732=0004222
cce_0732=0008237
cce_0732=0008270
cce_0735=0045454
cce_0735=0006118
cce_0735=0008152
cce_0735=0005737
cce_0735=0050660
cce_0735=0005488
cce_0735=0003824
cce_0735=0004148
cce_0735=0016491
cce_0736=0015979
cce_0736=0016020
cce_0736=0009523
cce_2791=0006118
cce_2791=0009512
cce_2792=0015979
cce_2792=0016020
cce_2792=0009654
cce_2793=0016020
cce_2794=0016020
cce_2797=0006810
cce_2797=0030288
cce_2797=0005215
cce_2798=0005975
cce_2798=0030259
cce_2798=0030246
cce_2798=0016758
cce_2799=0009058
cce_3143=0009107
cce_3143=0008152
cce_3143=0003824
cce_3143=0051536
cce_3143=0016992
cce_3144=0006118
cce_3144=0016020
cce_3144=0004129
cce_3146=0015995
cce_3146=0008152
cce_3146=0015979
cce_3146=0045550
cce_3146=0016491
cce_3147=0005622
cce_3147=0005525
cce_4173=0006355
cce_4173=0000160
cce_4173=0005622
cce_4173=0003677
cce_4173=0043565
cce_4173=0003700
cce_4173=0000156
cce_4177=0006355
cce_4177=0007165
cce_4177=0004871
cce_3970=0009236
cce_3970=0008152
cce_3970=0008168
cce_3970=0046025
cce_3970=0008276
cce_3971=0005524
cce_3971=0016887
cce_3971=0017111
cce_3971=0000166
cce_3972=0000103
cce_3972=0005524
cce_3972=0016301
cce_3972=0016772
cce_3974=0006071
cce_3976=0008152
cce_3976=0033014
cce_3976=0005737
cce_3976=0050661
cce_3976=0005488
cce_3976=0003824
cce_3976=0008883
cce_3976=0004764
cce_1455=0006520
cce_1455=0008152
cce_1455=0009088
cce_1455=0003824
cce_1455=0030170
cce_1455=0004795
cce_1456=0005975
cce_1456=0003824
cce_1456=0043169
cce_1457=0005975
cce_1457=0003824
cce_1457=0043169
cce_1458=0005975
cce_1458=0003824
cce_1458=0043169
cce_0420=0006810
cce_0420=0005622
cce_0420=0005524
cce_0422=0006281
cce_0422=0042752
cce_0422=0045449
cce_0422=0005524
cce_0422=0003677
cce_0422=0003684
cce_0422=0000287
cce_0422=0004674
cce_0423=0007623
cce_0423=0048511
cce_0424=0048511
cce_0426=0006189
cce_0426=0009058
cce_0426=0016742
cce_0426=0004644
cce_0427=0006118
cce_0427=0016491
cce_2480=0003824
cce_2480=0016787
cce_2482=0008152
cce_2482=0006098
cce_2482=0005488
cce_2482=0003824
cce_2482=0050662
cce_2482=0016491
cce_2482=0004616
cce_2485=0006118
cce_2485=0019684
cce_2485=0030076
cce_2485=0016020
cce_2485=0030077
cce_2485=0045156
cce_2488=0006810
cce_2488=0008289
cce_2488=0005215
cce_3660=0006812
cce_3660=0016020
cce_3660=0008324
cce_3662=0006118
cce_3662=0050660
cce_3662=0016491
cce_3663=0006047
cce_3663=0009103
cce_3663=0008761
cce_3666=0006412
cce_3666=0005506
cce_3666=0042586
cce_3667=0006270
cce_3667=0006275
cce_3667=0005524
cce_3667=0003677
cce_3667=0003688
cce_3667=0017111
cce_3667=0000166
cce_3667=0043565
cce_3668=0019538
cce_3668=0016706
cce_1143=0006415
cce_1143=0005737
cce_1143=0005525
cce_1143=0003924
cce_1143=0016149
cce_4692=0006094
cce_4692=0016310
cce_4692=0005524
cce_4692=0003824
cce_4692=0016301
cce_4692=0008986
cce_4692=0016772
cce_4693=0006207
cce_4693=0006520
cce_4693=0016597
cce_4693=0004070
cce_4693=0016743
cce_4695=0009306
cce_4695=0016020
cce_4695=0008565
cce_0113=0016070
cce_0113=0003723
cce_0113=0003676
cce_0113=0004540
cce_0114=0003998
cce_0114=0030528
cce_0114=0008270
cce_0115=0006355
cce_0115=0000160
cce_0115=0000156
cce_0940=0006523
cce_0940=0004068
cce_0940=0005488
cce_0942=0006810
cce_0942=0016020
cce_0942=0005215
cce_0943=0006810
cce_0943=0016020
cce_0943=0005215
cce_0944=0006508
cce_0944=0004185
cce_0948=0005524
cce_0948=0016887
cce_0948=0017111
cce_0948=0000166
cce_0949=0009058
cce_0949=0006412
cce_0949=0003824
cce_0949=0016742
cce_0949=0004479
cce_0949=0008168
cce_2170=0006799
cce_2170=0009358
cce_2170=0008976
cce_2171=0008152
cce_2171=0006457
cce_2171=0003755
cce_2171=0016740
cce_2172=0015979
cce_2172=0009507
cce_2172=0016021
cce_2172=0009579
cce_2174=0006468
cce_2174=0005524
cce_2174=0004672
cce_2174=0004674
cce_2174=0004713
cce_2175=0006118
cce_2175=0009055
cce_2175=0051536
cce_2175=0016491
cce_1970=0009236
cce_1970=0016993
cce_1973=0009228
cce_1973=0004789
cce_1975=0006118
cce_1975=0016020
cce_1975=0004129
cce_1976=0009060
cce_1976=0006118
cce_1976=0016021
cce_1976=0020037
cce_1976=0005506
cce_1977=0006118
cce_1977=0016021
cce_1977=0016020
cce_1977=0005507
cce_1977=0004129
cce_1977=0020037
cce_3358=0006118
cce_3358=0016209
cce_3358=0009055
cce_3358=0016491
cce_3359=0009236
cce_3359=0003824
cce_3359=0042242
cce_4380=0006821
cce_4380=0016020
cce_4380=0005216
cce_4380=0005247
cce_4381=0016020
cce_4382=0006260
cce_4382=0008408
cce_4382=0003887
cce_4385=0006825
cce_4385=0008152
cce_4385=0030001
cce_4385=0006810
cce_4385=0016021
cce_4385=0016020
cce_4385=0005524
cce_4385=0015662
cce_4385=0003824
cce_4385=0004008
cce_4385=0016787
cce_4385=0016820
cce_4385=0046872
cce_4385=0046873
cce_4388=0006629
cce_4388=0016020
cce_4388=0016491
cce_4388=0016717
cce_1660=0051539
cce_1660=0005488
cce_1660=0008863
cce_1660=0030151
cce_1660=0016491
cce_1665=0006118
cce_1665=0051537
cce_1665=0009055
cce_1665=0051536
cce_1666=0005622
cce_1666=0005525
cce_0630=0006508
cce_0630=0016021
cce_0630=0004222
cce_0630=0008237
cce_0630=0005515
cce_0630=0008270
cce_0632=0008152
cce_0632=0008168
cce_0634=0006313
cce_0634=0003677
cce_0634=0004803
cce_0636=0006118
cce_0636=0019684
cce_0636=0030076
cce_0636=0016020
cce_0636=0030077
cce_0636=0045156
cce_0638=0006278
cce_0638=0003723
cce_0638=0003964
cce_0638=0004519
cce_0638=0003676
cce_2690=0003824
cce_2690=0030170
cce_2692=0006950
cce_2693=0009058
cce_2693=0016847
cce_2693=0003824
cce_2693=0030170
cce_2693=0016769
cce_2696=0006633
cce_2696=0005737
cce_2696=0016836
cce_2697=0006812
cce_2697=0008324
cce_2698=0006118
cce_2698=0020037
cce_2698=0005506
cce_2698=0004497
cce_3040=0005524
cce_3040=0016887
cce_3040=0017111
cce_3040=0000166
cce_3042=0008152
cce_3042=0003824
cce_3042=0048037
cce_3042=0016874
cce_3042=0031177
cce_3043=0008152
cce_3043=0004043
cce_3043=0005488
cce_3043=0003824
cce_3043=0016787
cce_3044=0008152
cce_3044=0008168
cce_3045=0003824
cce_3045=0030170
cce_3045=0008483
cce_4071=0006824
cce_4071=0009276
cce_4071=0005524
cce_4071=0016887
cce_4071=0017111
cce_4071=0000166
cce_4073=0006546
cce_4073=0005737
cce_4073=0004047
cce_4074=0044237
cce_4074=0008152
cce_4074=0005488
cce_4074=0003824
cce_4074=0050662
cce_4075=0008152
cce_4075=0003951
cce_4076=0016884
cce_4077=0006260
cce_4077=0016539
cce_4077=0005737
cce_4077=0008408
cce_4077=0003677
cce_4077=0003887
cce_4077=0003824
cce_3870=0008152
cce_3870=0003824
cce_3870=0008484
cce_3875=0008152
cce_3875=0006808
cce_3875=0005488
cce_3875=0003824
cce_3875=0016564
cce_3876=0016020
cce_3877=0016020
cce_3879=0006535
cce_3879=0005737
cce_3879=0008415
cce_3879=0009001
cce_3879=0016740
cce_1351=0009089
cce_1351=0003824
cce_1351=0008836
cce_1353=0005524
cce_1353=0003677
cce_1353=0004386
cce_1353=0003676
cce_1354=0006260
cce_1354=0005971
cce_1354=0005515
cce_1354=0004748
cce_1355=0006457
cce_1355=0031072
cce_1355=0051082
cce_1356=0006457
cce_1356=0005524
cce_1356=0051082
cce_1357=0006096
cce_1357=0008152
cce_1357=0003824
cce_1357=0004332
cce_1357=0008270
cce_1358=0009252
cce_1358=0016021
cce_1358=0016020
cce_1358=0008963
cce_0320=0015995
cce_0320=0008152
cce_0320=0019685
cce_0320=0009507
cce_0320=0005488
cce_0320=0003824
cce_0320=0016491
cce_0320=0016630
cce_0322=0005488
cce_0323=0019867
cce_0327=0006310
cce_0327=0006281
cce_0327=0006118
cce_0327=0006979
cce_0327=0005524
cce_0327=0004003
cce_0327=0008026
cce_0327=0004386
cce_0327=0020037
cce_0327=0003676
cce_0327=0004601
cce_0328=0006508
cce_0328=0004289
cce_0329=0006814
cce_0329=0016020
cce_0329=0008508
cce_2380=0006164
cce_2380=0005524
cce_2380=0003824
cce_2380=0004639
cce_2383=0008152
cce_2383=0006561
cce_2383=0050661
cce_2383=0004350
cce_2383=0016491
cce_2385=0016020
cce_2386=0015833
cce_2386=0005524
cce_2386=0016887
cce_2386=0017111
cce_2386=0000166
cce_3568=0009306
cce_3568=0015031
cce_3568=0016021
cce_3568=0016020
cce_3568=0015450
cce_3568=0008565
cce_3569=0010024
cce_3569=0050897
cce_3569=0016636
cce_4593=0006508
cce_4593=0004289
cce_4595=0005975
cce_4595=0005978
cce_4595=0003844
cce_4595=0003824
cce_4595=0043169
cce_4595=0004553
cce_4596=0007264
cce_4596=0006400
cce_4596=0005622
cce_4596=0005525
cce_4596=0003924
cce_0012=0006355
cce_0012=0006810
cce_0012=0000160
cce_0012=0005622
cce_0012=0016020
cce_0012=0003677
cce_0012=0005215
cce_0012=0000156
cce_4599=0006461
cce_4599=0016020
cce_0014=0006306
cce_0014=0032259
cce_0014=0003677
cce_0014=0008168
cce_0014=0003676
cce_0014=0009007
cce_0015=0003677
cce_0015=0043565
cce_0016=0018106
cce_0016=0016310
cce_0016=0007165
cce_0016=0016020
cce_0016=0005524
cce_0016=0004673
cce_0016=0004871
cce_0016=0016772
cce_0016=0000155
cce_0017=0006508
cce_0017=0004222
cce_0017=0008237
cce_0017=0008270
cce_0018=0016787
cce_2075=0016787
cce_2076=0008299
cce_2076=0009103
cce_2076=0003977
cce_2076=0008415
cce_2076=0016740
cce_1871=0008033
cce_1871=0005524
cce_1871=0004811
cce_1872=0006118
cce_1872=0009055
cce_1872=0020037
cce_1872=0005506
cce_1873=0006355
cce_1873=0006352
cce_1873=0003677
cce_1873=0016987
cce_1873=0003700
cce_1874=0006814
cce_1874=0016020
cce_1874=0005215
cce_1877=0006355
cce_1877=0007165
cce_1877=0000160
cce_1877=0004871
cce_1877=0000156
cce_1877=0000155
cce_1878=0018106
cce_1878=0006355
cce_1878=0007165
cce_1878=0000160
cce_1878=0005524
cce_1878=0004673
cce_1878=0004871
cce_1878=0000155
cce_1879=0005488
cce_0841=0006118
cce_0841=0009276
cce_0841=0016021
cce_0841=0008746
cce_0841=0008750
cce_0841=0050661
cce_0843=0006118
cce_0843=0008152
cce_0843=0005488
cce_0843=0003824
cce_0843=0016491
cce_0844=0006810
cce_0844=0043190
cce_0844=0005524
cce_0844=0016820
cce_0844=0015412
cce_0844=0030151
cce_0844=0005215
cce_0846=0006812
cce_0846=0008152
cce_0846=0015992
cce_0846=0006810
cce_0846=0016021
cce_0846=0016020
cce_0846=0005524
cce_0846=0016887
cce_0846=0015662
cce_0846=0003824
cce_0846=0016820
cce_0846=0046872
cce_0847=0015689
cce_0847=0006810
cce_0847=0030288
cce_0847=0015412
cce_0847=0005215
cce_3251=0006520
cce_3251=0009348
cce_3251=0016597
cce_3251=0016743
cce_3251=0004585
cce_3252=0006207
cce_3252=0006222
cce_3252=0008152
cce_3252=0003824
cce_3252=0004152
cce_3253=0006002
cce_3253=0006096
cce_3253=0005945
cce_3253=0003872
cce_3253=0005524
cce_3253=0008443
cce_3255=0006812
cce_3255=0008152
cce_3255=0015992
cce_3255=0006810
cce_3255=0016020
cce_3255=0005524
cce_3255=0015662
cce_3255=0003824
cce_3255=0016820
cce_3256=0006412
cce_3256=0015934
cce_3256=0003735
cce_3257=0005509
cce_3259=0006493
cce_3259=0016020
cce_3259=0000030
cce_4280=0015977
cce_4280=0009573
cce_4280=0008415
cce_4280=0016984
cce_4280=0016740
cce_4286=0006413
cce_4286=0003743
cce_4288=0006355
cce_4288=0000160
cce_4288=0000156
cce_4289=0018106
cce_4289=0016310
cce_4289=0018298
cce_4289=0045449
cce_4289=0006355
cce_4289=0007600
cce_4289=0007165
cce_4289=0000160
cce_4289=0016020
cce_4289=0005524
cce_4289=0008020
cce_4289=0004673
cce_4289=0004871
cce_4289=0016772
cce_4289=0000156
cce_4289=0000155
cce_1560=0006468
cce_1560=0005524
cce_1560=0003824
cce_1560=0004672
cce_1560=0004674
cce_1560=0004713
cce_1561=0006304
cce_1561=0006260
cce_1561=0006269
cce_1561=0003677
cce_1561=0003896
cce_1561=0003676
cce_1561=0008270
cce_1565=0008152
cce_1565=0006813
cce_1565=0005488
cce_1565=0003824
cce_1565=0008324
cce_1566=0005488
cce_1567=0006814
cce_1567=0016020
cce_1567=0008508
cce_1569=0009058
cce_0530=0006171
cce_0530=0004016
cce_0538=0009236
cce_0538=0008152
cce_0538=0008757
cce_0538=0008168
cce_0539=0006355
cce_0539=0007165
cce_0539=0000160
cce_0539=0004871
cce_0539=0000155
cce_2591=0009396
cce_2591=0003848
cce_2592=0016787
cce_2593=0008152
cce_2593=0005488
cce_2593=0003824
cce_2593=0016491
cce_2595=0030288
cce_2595=0015035
cce_2596=0006629
cce_2596=0016788
cce_2598=0016787
cce_3772=0006313
cce_3772=0003677
cce_3772=0004803
cce_3773=0006313
cce_3773=0003677
cce_3773=0004803
cce_3774=0005488
cce_3779=0044237
cce_3779=0008152
cce_3779=0005488
cce_3779=0003824
cce_3779=0050662
cce_1253=0008152
cce_1253=0003824
cce_1253=0008484
cce_1257=0005529
cce_0220=0018106
cce_0220=0016310
cce_0220=0006355
cce_0220=0007165
cce_0220=0000160
cce_0220=0016020
cce_0220=0005524
cce_0220=0004673
cce_0220=0004871
cce_0220=0016772
cce_0220=0000156
cce_0220=0000155
cce_0222=0008152
cce_0222=0005488
cce_0222=0003824
cce_0222=0016491
cce_0223=0006412
cce_0223=0005622
cce_0223=0005840
cce_0223=0003735
cce_0224=0042254
cce_0224=0006412
cce_0224=0005622
cce_0224=0005840
cce_0224=0003735
cce_0225=0006412
cce_0225=0005622
cce_0225=0015934
cce_0225=0005840
cce_0225=0003723
cce_0225=0003735
cce_0226=0006412
cce_0226=0005622
cce_0226=0005840
cce_0226=0003735
cce_0227=0006355
cce_0227=0003711
cce_0228=0006886
cce_0228=0009306
cce_0228=0006605
cce_0228=0016021
cce_0228=0016020
cce_0228=0015450
cce_2282=0006421
cce_2282=0006422
cce_2282=0006418
cce_2282=0006412
cce_2282=0005737
cce_2282=0005524
cce_2282=0004812
cce_2282=0004816
cce_2282=0004815
cce_2282=0003676
cce_2282=0000166
cce_2285=0006812
cce_2285=0008152
cce_2285=0006810
cce_2285=0016020
cce_2285=0005524
cce_2285=0015662
cce_2285=0003824
cce_2285=0016820
cce_2287=0006810
cce_2287=0016021
cce_2287=0005215
cce_2288=0005488
cce_3460=0009058
cce_3461=0006139
cce_3461=0003723
cce_3461=0016788
cce_3462=0006430
cce_3462=0006418
cce_3462=0006412
cce_3462=0005737
cce_3462=0005524
cce_3462=0004812
cce_3462=0004824
cce_3462=0003676
cce_3462=0000166
cce_3465=0005975
cce_3465=0005980
cce_3465=0003824
cce_3465=0043169
cce_3465=0004133
cce_3465=0004553
cce_3467=0006313
cce_3467=0003677
cce_3467=0004803
cce_3468=0006355
cce_3468=0005622
cce_3468=0003700
cce_3469=0016787
cce_4492=0006810
cce_4492=0016020
cce_4492=0005215
cce_4493=0003824
cce_4493=0030170
cce_4497=0004437
cce_1772=0008152
cce_1772=0016788
cce_1774=0006464
cce_1774=0004077
cce_1774=0003824
cce_1775=0006808
cce_1775=0030234
cce_1776=0016787
cce_1777=0018106
cce_1777=0016310
cce_1777=0006355
cce_1777=0007165
cce_1777=0000160
cce_1777=0016020
cce_1777=0005524
cce_1777=0004673
cce_1777=0004871
cce_1777=0016772
cce_1777=0000156
cce_1777=0000155
cce_1779=0006508
cce_1779=0004185
cce_0743=0006468
cce_0743=0005524
cce_0743=0004672
cce_0743=0004674
cce_0743=0004713
cce_0745=0003824
cce_0747=0009168
cce_0747=0004000
cce_0747=0019239
cce_0748=0006810
cce_0748=0016020
cce_0748=0005215
cce_0749=0006508
cce_0749=0006810
cce_0749=0016021
cce_0749=0016020
cce_0749=0005524
cce_0749=0042626
cce_0749=0004222
cce_0749=0008237
cce_0749=0008270
cce_3150=0006412
cce_3150=0005622
cce_3150=0005840
cce_3150=0003723
cce_3150=0003735
cce_3151=0006412
cce_3151=0005622
cce_3151=0005840
cce_3151=0003735
cce_3153=0006810
cce_3153=0005215
cce_3154=0006118
cce_3154=0009107
cce_3154=0015979
cce_3154=0009536
cce_3154=0003824
cce_3154=0008937
cce_3154=0016992
cce_3155=0043565
cce_3156=0006810
cce_3156=0016020
cce_3156=0005215
cce_3157=0003723
cce_3157=0004540
cce_3158=0006783
cce_3158=0004325
cce_4183=0006355
cce_4183=0000160
cce_4183=0005622
cce_4183=0043565
cce_4183=0003700
cce_4183=0000156
cce_4185=0009168
cce_4185=0019239
cce_4187=0006415
cce_4187=0005737
cce_4187=0003747
cce_4187=0016149
cce_4188=0015774
cce_4188=0016020
cce_4188=0015159
cce_4189=0006935
cce_4189=0007165
cce_4189=0005622
cce_4189=0004871
cce_3981=0006355
cce_3981=0005622
cce_3981=0003700
cce_3984=0006817
cce_3984=0016020
cce_3984=0005524
cce_3984=0016887
cce_3984=0005315
cce_3984=0017111
cce_3984=0000166
cce_3984=0015114
cce_3985=0009058
cce_3986=0016787
cce_3987=0006281
cce_3987=0006268
cce_3987=0005737
cce_3987=0005524
cce_3987=0004003
cce_3987=0003677
cce_3988=0045454
cce_3988=0006662
cce_3988=0009055
cce_3988=0015035
cce_3989=0006633
cce_3989=0006629
cce_3989=0005783
cce_3989=0016020
cce_3989=0005506
cce_3989=0016491
cce_3989=0016717
cce_3989=0004768
cce_1466=0009058
cce_1466=0008152
cce_1466=0003824
cce_1466=0048037
cce_1466=0016788
cce_1466=0031177
cce_1467=0018106
cce_1467=0016310
cce_1467=0007165
cce_1467=0016020
cce_1467=0005524
cce_1467=0004673
cce_1467=0016772
cce_1467=0000155
cce_1468=0006118
cce_1468=0009103
cce_1468=0016020
cce_1468=0010181
cce_0434=0006810
cce_0434=0005622
cce_0434=0005524
cce_0435=0048511
cce_0436=0016020
cce_0438=0008616
cce_0438=0016853
cce_0439=0045449
cce_0439=0006355
cce_0439=0003677
cce_2493=0006281
cce_2494=0042773
cce_2494=0008137
cce_2495=0006281
cce_2496=0046872
cce_2497=0015074
cce_2497=0006310
cce_2497=0003677
cce_2498=0000154
cce_2498=0006364
cce_2498=0016433
cce_2498=0000179
cce_2498=0008649
cce_2499=0006814
cce_2499=0016020
cce_2499=0005215
cce_3671=0003676
cce_3671=0000166
cce_3671=0005515
cce_3674=0008152
cce_3674=0032259
cce_3674=0006479
cce_3674=0008168
cce_3674=0003676
cce_3674=0008276
cce_3676=0016020
cce_3677=0009236
cce_3677=0016021
cce_3679=0009236
cce_3679=0006824
cce_3679=0015087
cce_1150=0006118
cce_1151=0016779
cce_1153=0003824
cce_1153=0016787
cce_1155=0006508
cce_1155=0016020
cce_1155=0004222
cce_1155=0008237
cce_1155=0008270
cce_1157=0016020
cce_1158=0005488
cce_1159=0006810
cce_1159=0016020
cce_1159=0008565
cce_0122=0006118
cce_0122=0006810
cce_0122=0016020
cce_0122=0005488
cce_0122=0016491
cce_0122=0005215
cce_0123=0009228
cce_0123=0003824
cce_0123=0009030
cce_0124=0006810
cce_0124=0016020
cce_0124=0005215
cce_0125=0010038
cce_0126=0009058
cce_0952=0006508
cce_0952=0016021
cce_0952=0005524
cce_0952=0008233
cce_0953=0006118
cce_0953=0008152
cce_0953=0003824
cce_0953=0009055
cce_0953=0005506
cce_0953=0051536
cce_0953=0016491
cce_0953=0016903
cce_0953=0030976
cce_0956=0006306
cce_0956=0032259
cce_0956=0003677
cce_0956=0008170
cce_0956=0008168
cce_0956=0003676
cce_0957=0009058
cce_0957=0009231
cce_0957=0003919
cce_0957=0003824
cce_0957=0008531
cce_0958=0006508
cce_0958=0005576
cce_0958=0004222
cce_0958=0008237
cce_0958=0008270
cce_2186=0006508
cce_2186=0030693
cce_2189=0008152
cce_2189=0003824
cce_1981=0009236
cce_1981=0016740
cce_1982=0006355
cce_1982=0000160
cce_1982=0000156
cce_1983=0018106
cce_1983=0016310
cce_1983=0018298
cce_1983=0045449
cce_1983=0006355
cce_1983=0007600
cce_1983=0007165
cce_1983=0016020
cce_1983=0005524
cce_1983=0008020
cce_1983=0004673
cce_1983=0004872
cce_1983=0004871
cce_1983=0016772
cce_1983=0000155
cce_1985=0005975
cce_1985=0005524
cce_1985=0016301
cce_1985=0004765
cce_1986=0009405
cce_1986=0005576
cce_1987=0003824
cce_1989=0008152
cce_1989=0005488
cce_1989=0003824
cce_1989=0016491
cce_3360=0006118
cce_3360=0009055
cce_3360=0051536
cce_3361=0016491
cce_3366=0009073
cce_3366=0009058
cce_3366=0008152
cce_3366=0016832
cce_3366=0003824
cce_4390=0003676
cce_4390=0004523
cce_4391=0015969
cce_4391=0003824
cce_4395=0006118
cce_4395=0016491
cce_4396=0006355
cce_4396=0005622
cce_4396=0003700
cce_4398=0006412
cce_4398=0005622
cce_4398=0005840
cce_4398=0003735
cce_4399=0006118
cce_4399=0008152
cce_4399=0005488
cce_4399=0003824
cce_4399=0016491
cce_1670=0003824
cce_1671=0006260
cce_1671=0009360
cce_1671=0043625
cce_1671=0005634
cce_1671=0003677
cce_1671=0003887
cce_1673=0006468
cce_1673=0005524
cce_1673=0004672
cce_1673=0004674
cce_1673=0004713
cce_1674=0006412
cce_1674=0016884
cce_1674=0016874
cce_1679=0005622
cce_1679=0005525
cce_1679=0003924
cce_0641=0006508
cce_0641=0008462
cce_0644=0008152
cce_0644=0006355
cce_0644=0006352
cce_0644=0005524
cce_0644=0003677
cce_0644=0003824
cce_0644=0016987
cce_0644=0003700
cce_0645=0005524
cce_0645=0016887
cce_0645=0017111
cce_0645=0000166
cce_0648=0006810
cce_0648=0016020
cce_0648=0005215
cce_3050=0008152
cce_3050=0003824
cce_3050=0048037
cce_3050=0016874
cce_3050=0031177
cce_3051=0006810
cce_3051=0016021
cce_3051=0016020
cce_3051=0005215
cce_3052=0015031
cce_3052=0016020
cce_3052=0030288
cce_3052=0008565
cce_3053=0006810
cce_3053=0016020
cce_3053=0005215
cce_3054=0006810
cce_3054=0016020
cce_3054=0008565
cce_3055=0008152
cce_3055=0003824
cce_3055=0048037
cce_3055=0016874
cce_3055=0031177
cce_3056=0005524
cce_3056=0016887
cce_3056=0017111
cce_3056=0000166
cce_3057=0016020
cce_3059=0009306
cce_3059=0016020
cce_3059=0008565
cce_3059=0005529
cce_4081=0006457
cce_4081=0005737
cce_4081=0051082
cce_4082=0006810
cce_4082=0043190
cce_4082=0005524
cce_4082=0016887
cce_4082=0016820
cce_4082=0017111
cce_4082=0000166
cce_4082=0005215
cce_4083=0006629
cce_4083=0016787
cce_4083=0016788
cce_4084=0045454
cce_4087=0006412
cce_4087=0005622
cce_4087=0005840
cce_4087=0015935
cce_4087=0003735
cce_4088=0006414
cce_4088=0005622
cce_4088=0005525
cce_4088=0003924
cce_4088=0003746
cce_4089=0006414
cce_4089=0005622
cce_4089=0005525
cce_4089=0003924
cce_4089=0003746
cce_3880=0005524
cce_3880=0016887
cce_3880=0017111
cce_3880=0000166
cce_3881=0008289
cce_3882=0006508
cce_3882=0016021
cce_3882=0016020
cce_3882=0008236
cce_3882=0009003
cce_3885=0006950
cce_3885=0000160
cce_3885=0016020
cce_3885=0005524
cce_3885=0008026
cce_3885=0003676
cce_3885=0004673
cce_3885=0000155
cce_3887=0006813
cce_3887=0016020
cce_3887=0008556
cce_1363=0003676
cce_1364=0051205
cce_1364=0016021
cce_1365=0016491
cce_1366=0006879
cce_1366=0006826
cce_1366=0008033
cce_1366=0005576
cce_1366=0008199
cce_1366=0004526
cce_1367=0006412
cce_1367=0005622
cce_1367=0005840
cce_1367=0003735
cce_0336=0009058
cce_0336=0016779
cce_0336=0016740
cce_0338=0009103
cce_2390=0045454
cce_2390=0006662
cce_2390=0009055
cce_2390=0015035
cce_2391=0051473
cce_2391=0005992
cce_2391=0003824
cce_2391=0016758
cce_2396=0016117
cce_2396=0006118
cce_2396=0050660
cce_2396=0016491
cce_2396=0016705
cce_3570=0005198
cce_3571=0006118
cce_3571=0015979
cce_3571=0030089
cce_3571=0009503
cce_3576=0006420
cce_3576=0006418
cce_3576=0006412
cce_3576=0005737
cce_3576=0005524
cce_3576=0004812
cce_3576=0004814
cce_3576=0000166
cce_3579=0030163
cce_3579=0006508
cce_3579=0016021
cce_3579=0016020
cce_3579=0005524
cce_3579=0004222
cce_3579=0017111
cce_3579=0000166
cce_3579=0008270
cce_1052=0008152
cce_1052=0003824
cce_1055=0006260
cce_1055=0005634
cce_1055=0003677
cce_0021=0016226
cce_0021=0051536
cce_0021=0005198
cce_0022=0005488
cce_0027=0015969
cce_2082=0006633
cce_2082=0009317
cce_2082=0003989
cce_2082=0016874
cce_2085=0006118
cce_2085=0010181
cce_2085=0016491
cce_2087=0006779
cce_2087=0005737
cce_2087=0003824
cce_2087=0004109
cce_2087=0051536
cce_2089=0016020
cce_2089=0005509
cce_1887=0015074
cce_1887=0006310
cce_1887=0003677
cce_1888=0045005
cce_1888=0006298
cce_1888=0005524
cce_1888=0003684
cce_1888=0030983
cce_0850=0008152
cce_0850=0003824
cce_0851=0008152
cce_0851=0003824
cce_0852=0016020
cce_0853=0009116
cce_0856=0045454
cce_0856=0006118
cce_0856=0005737
cce_0856=0050660
cce_0856=0016491
cce_3260=0009231
cce_3260=0008703
cce_3260=0050661
cce_3260=0003824
cce_3260=0008835
cce_3260=0016787
cce_3260=0008270
cce_3261=0006810
cce_3261=0016020
cce_3261=0008519
cce_3264=0006118
cce_3264=0009055
cce_3264=0020037
cce_3264=0005506
cce_3265=0006118
cce_3265=0009512
cce_3266=0006177
cce_3266=0009058
cce_3266=0006541
cce_3266=0006164
cce_3266=0008033
cce_3266=0005737
cce_3266=0005524
cce_3266=0003922
cce_3266=0003824
cce_3266=0004808
cce_3267=0006412
cce_3267=0003723
cce_4291=0006508
cce_4291=0004289
cce_4295=0008152
cce_4295=0008168
cce_4296=0003824
cce_4296=0051536
cce_4299=0042773
cce_4299=0008137
cce_1570=0016787
cce_1578=0006461
cce_0540=0006364
cce_0540=0006355
cce_0540=0003723
cce_0540=0008649
cce_0543=0008152
cce_0543=0008080
cce_0544=0006824
cce_0544=0015693
cce_0544=0030001
cce_0544=0016020
cce_0544=0015087
cce_0544=0015095
cce_0544=0046873
cce_0545=0006118
cce_0545=0016491
cce_0547=0009399
cce_0548=0009399
cce_0549=0019752
cce_0549=0051188
cce_0549=0008152
cce_0549=0003824
cce_0549=0004410
cce_0549=0046912
cce_3782=0000166
cce_3783=0006306
cce_3783=0032259
cce_3783=0003677
cce_3783=0008170
cce_3783=0008168
cce_3783=0003676
cce_1266=0016051
cce_1266=0005975
cce_1266=0008152
cce_1266=0005737
cce_1266=0004360
cce_1266=0005529
cce_1267=0008152
cce_1267=0005488
cce_1267=0003824
cce_1267=0016491
cce_1268=0006281
cce_1268=0006284
cce_1268=0005622
cce_1268=0003677
cce_1268=0003906
cce_1268=0003824
cce_1268=0004519
cce_0231=0006350
cce_0231=0006351
cce_0231=0003677
cce_0231=0003899
cce_0232=0042450
cce_0232=0004056
cce_0232=0003824
cce_0234=0003824
cce_0234=0004721
cce_0235=0035023
cce_0235=0005622
cce_0235=0005089
cce_0236=0016020
cce_0239=0007154
cce_0239=0016021
cce_2291=0006508
cce_2291=0003824
cce_2291=0046872
cce_2291=0004222
cce_2291=0008270
cce_2293=0006355
cce_2293=0007165
cce_2293=0000160
cce_2293=0004871
cce_2293=0000155
cce_2294=0006412
cce_2294=0005622
cce_2294=0005840
cce_2294=0003735
cce_2295=0042773
cce_2295=0008137
cce_2297=0006810
cce_2297=0016020
cce_2297=0005215
cce_2298=0006168
cce_2298=0009116
cce_2298=0003999
cce_2298=0016740
cce_3471=0016021
cce_3472=0006614
cce_3472=0016020
cce_3472=0048500
cce_3472=0008312
cce_3472=0005525
cce_3472=0017111
cce_3472=0000166
cce_3473=0006306
cce_3473=0003677
cce_3475=0006614
cce_3475=0048500
cce_3475=0008312
cce_3475=0005525
cce_3476=0044237
cce_3476=0008152
cce_3476=0005488
cce_3476=0003824
cce_3476=0050662
cce_3477=0006118
cce_3477=0019684
cce_3477=0030076
cce_3477=0016020
cce_3477=0030077
cce_3477=0045156
cce_1780=0006118
cce_1780=0016491
cce_1781=0003866
cce_1781=0003824
cce_1781=0016765
cce_1784=0006313
cce_1784=0003677
cce_1784=0004803
cce_1785=0019684
cce_1785=0009767
cce_1785=0006508
cce_1785=0006412
cce_1785=0005622
cce_1785=0016020
cce_1785=0009521
cce_1785=0005840
cce_1785=0016168
cce_1785=0004197
cce_1785=0003735
cce_1788=0006310
cce_1788=0009432
cce_1788=0044237
cce_1788=0006355
cce_1788=0000160
cce_1788=0005622
cce_1788=0005524
cce_1788=0004003
cce_1788=0008026
cce_1788=0003677
cce_1788=0003824
cce_1788=0004386
cce_1788=0003676
cce_1788=0000166
cce_1788=0000156
cce_1789=0006007
cce_1789=0008152
cce_1789=0005737
cce_1789=0003824
cce_1789=0030145
cce_1789=0046872
cce_1789=0004619
cce_0752=0006118
cce_0752=0009055
cce_0752=0051536
cce_0752=0016491
cce_0753=0008152
cce_0753=0003824
cce_0753=0016787
cce_0753=0008967
cce_0754=0006355
cce_0754=0000160
cce_0754=0000156
cce_0758=0006304
cce_0758=0006265
cce_0758=0005694
cce_0758=0005524
cce_0758=0003677
cce_0758=0003918
cce_0758=0003676
cce_3162=0006355
cce_3162=0005634
cce_3162=0003677
cce_3162=0000166
cce_3162=0003700
cce_3163=0016020
cce_3163=0004190
cce_3164=0015977
cce_3164=0009573
cce_3164=0016984
cce_3166=0015977
cce_3166=0009573
cce_3166=0016984
cce_4190=0006935
cce_4190=0018106
cce_4190=0016310
cce_4190=0006355
cce_4190=0007165
cce_4190=0000160
cce_4190=0005737
cce_4190=0005622
cce_4190=0005524
cce_4190=0004673
cce_4190=0004871
cce_4190=0016772
cce_4190=0000156
cce_4190=0000155
cce_4191=0006935
cce_4191=0018298
cce_4191=0045449
cce_4191=0007600
cce_4191=0007165
cce_4191=0016020
cce_4191=0008020
cce_4191=0004871
cce_4193=0006935
cce_4193=0018298
cce_4193=0045449
cce_4193=0007600
cce_4193=0007165
cce_4193=0016020
cce_4193=0008020
cce_4193=0004871
cce_4194=0006935
cce_4194=0007165
cce_4194=0005622
cce_4194=0004871
cce_4195=0006355
cce_4195=0000160
cce_4195=0000156
cce_4196=0006355
cce_4196=0000160
cce_4196=0000156
cce_4198=0006777
cce_4199=0005524
cce_4199=0016887
cce_4199=0017111
cce_4199=0000166
cce_3990=0006426
cce_3990=0006412
cce_3990=0005737
cce_3990=0005524
cce_3990=0004820
cce_3990=0000166
cce_3991=0006508
cce_3991=0005515
cce_3991=0008236
cce_3992=0006281
cce_3992=0005622
cce_3992=0003677
cce_3992=0004519
cce_3992=0004518
cce_3993=0006306
cce_3993=0003677
cce_3996=0009058
cce_3998=0008152
cce_3998=0008080
cce_1470=0005524
cce_1470=0016887
cce_1470=0017111
cce_1470=0000166
cce_1471=0006810
cce_1471=0016020
cce_1471=0005524
cce_1471=0042626
cce_1472=0006457
cce_1472=0031072
cce_1472=0051082
cce_1473=0006535
cce_1473=0008152
cce_1473=0003824
cce_1473=0004124
cce_1473=0030170
cce_1474=0005975
cce_1474=0004134
cce_1474=0003824
cce_1474=0043169
cce_1475=0006118
cce_1476=0016020
cce_1479=0008969
cce_0440=0016020
cce_0443=0005509
cce_0444=0006935
cce_0444=0007165
cce_0444=0016020
cce_0444=0005488
cce_0444=0004871
cce_0445=0006935
cce_0445=0007165
cce_0445=0005622
cce_0445=0004871
cce_0446=0006355
cce_0446=0000160
cce_0446=0000156
cce_0448=0006355
cce_0448=0000160
cce_0448=0000156
cce_3680=0006464
cce_3680=0003824
cce_3681=0006777
cce_3682=0045454
cce_3682=0006118
cce_3682=0009055
cce_3682=0015035
cce_3683=0008152
cce_3683=0008080
cce_3686=0009058
cce_3686=0006139
cce_3686=0015940
cce_3686=0005524
cce_3686=0003824
cce_3686=0004127
cce_3686=0019201
cce_3686=0004592
cce_3686=0004765
cce_1160=0006810
cce_1160=0016020
cce_1160=0005215
cce_1161=0006810
cce_1161=0016020
cce_1161=0005215
cce_1163=0006810
cce_1163=0005215
cce_1164=0006817
cce_1164=0006810
cce_1164=0016021
cce_1164=0016020
cce_1164=0005315
cce_1164=0005215
cce_1165=0006817
cce_1165=0006810
cce_1165=0009276
cce_1165=0016020
cce_1165=0005315
cce_1165=0015114
cce_1165=0005215
cce_1166=0006817
cce_1166=0016020
cce_1166=0005524
cce_1166=0016887
cce_1166=0005315
cce_1166=0017111
cce_1166=0000166
cce_1166=0015114
cce_1168=0006470
cce_1168=0004725
cce_1169=0006629
cce_1169=0016788
cce_0133=0009253
cce_0133=0008745
cce_0134=0008152
cce_0134=0008168
cce_0135=0016209
cce_0135=0016491
cce_0136=0006412
cce_0136=0005622
cce_0136=0005840
cce_0136=0003735
cce_0137=0008146
cce_0138=0003824
cce_0138=0016787
cce_0139=0008152
cce_0139=0008415
cce_0963=0008299
cce_0965=0009058
cce_0965=0016779
cce_0966=0008152
cce_0966=0016310
cce_0966=0005524
cce_0966=0016301
cce_0969=0018106
cce_0969=0016310
cce_0969=0007165
cce_0969=0016020
cce_0969=0005524
cce_0969=0004673
cce_0969=0004871
cce_0969=0016772
cce_0969=0000155
cce_2192=0009306
cce_2192=0016020
cce_2192=0008565
cce_2193=0015031
cce_2193=0006508
cce_2193=0006810
cce_2193=0016021
cce_2193=0005524
cce_2193=0016887
cce_2193=0042626
cce_2193=0017111
cce_2193=0000166
cce_2193=0008233
cce_2193=0008565
cce_2194=0016853
cce_2195=0009405
cce_2195=0005576
cce_2195=0005509
cce_1991=0016037
cce_1991=0030089
cce_1991=0031404
cce_1992=0008152
cce_1992=0006813
cce_1992=0005488
cce_1992=0003824
cce_1992=0008324
cce_1995=0009405
cce_1995=0016021
cce_1996=0006885
cce_1996=0016021
cce_1996=0015299
cce_1998=0008360
cce_1998=0016021
cce_1999=0008360
cce_3371=0006508
cce_3371=0008233
cce_3374=0009236
cce_3374=0042242
cce_3375=0045449
cce_3375=0006355
cce_3375=0003677
cce_3375=0003700
cce_3375=0030528
cce_3376=0006474
cce_3376=0008152
cce_3376=0008080
cce_3376=0016407
cce_3378=0006355
cce_3378=0006810
cce_3378=0000160
cce_3378=0016020
cce_3378=0003677
cce_3378=0005215
cce_3378=0000156
cce_3379=0018106
cce_3379=0016310
cce_3379=0007165
cce_3379=0016020
cce_3379=0005524
cce_3379=0004673
cce_3379=0004871
cce_3379=0016772
cce_3379=0000155
cce_1683=0005524
cce_1683=0016887
cce_1685=0042773
cce_1685=0008137
cce_1686=0006120
cce_1686=0016021
cce_1686=0008137
cce_1688=0006885
cce_1688=0016021
cce_1688=0015299
cce_1689=0006810
cce_1689=0016021
cce_1689=0005215
cce_0650=0016020
cce_0651=0008615
cce_0651=0010181
cce_0651=0004733
cce_0654=0006118
cce_0654=0051537
cce_0654=0009055
cce_0654=0051536
cce_0655=0003677
cce_0656=0018106
cce_0656=0016310
cce_0656=0006355
cce_0656=0007165
cce_0656=0000160
cce_0656=0016020
cce_0656=0005524
cce_0656=0004673
cce_0656=0004871
cce_0656=0016772
cce_0656=0000156
cce_0656=0000155
cce_0657=0006355
cce_0657=0000160
cce_0657=0000156
cce_0658=0005488
cce_0659=0019684
cce_0659=0009767
cce_0659=0009772
cce_0659=0030076
cce_0659=0016020
cce_0659=0009521
cce_0659=0016168
cce_0659=0045156
cce_3060=0015031
cce_3060=0006508
cce_3060=0006810
cce_3060=0016021
cce_3060=0005524
cce_3060=0016887
cce_3060=0042626
cce_3060=0017111
cce_3060=0000166
cce_3060=0008233
cce_3060=0008565
cce_3061=0006810
cce_3061=0016021
cce_3061=0005215
cce_3065=0006355
cce_3065=0006810
cce_3065=0016021
cce_3065=0005622
cce_3065=0016020
cce_3065=0005524
cce_3065=0016887
cce_3065=0042626
cce_3065=0017111
cce_3065=0000166
cce_3065=0008134
cce_3068=0006355
cce_3068=0006810
cce_3068=0016021
cce_3068=0005622
cce_3068=0016020
cce_3068=0005524
cce_3068=0016887
cce_3068=0042626
cce_3068=0017111
cce_3068=0000166
cce_3068=0008134
cce_4090=0006412
cce_4090=0005622
cce_4090=0005840
cce_4090=0015935
cce_4090=0003735
cce_4091=0006412
cce_4091=0005622
cce_4091=0005840
cce_4091=0015935
cce_4091=0003735
cce_4092=0016226
cce_4092=0051536
cce_4092=0005198
cce_4095=0008152
cce_4095=0003824
cce_4095=0051536
cce_4096=0006118
cce_4096=0016491
cce_4097=0006468
cce_4097=0006355
cce_4097=0007165
cce_4097=0006810
cce_4097=0000160
cce_4097=0005524
cce_4097=0005488
cce_4097=0004672
cce_4097=0004674
cce_4097=0004713
cce_4097=0004871
cce_4097=0005215
cce_4097=0000155
cce_4098=0008152
cce_4098=0003824
cce_4099=0008152
cce_4099=0005488
cce_4099=0003824
cce_3890=0006355
cce_3890=0000160
cce_3890=0005488
cce_3890=0000156
cce_3891=0008152
cce_3891=0006813
cce_3891=0006810
cce_3891=0016021
cce_3891=0016020
cce_3891=0005524
cce_3891=0015662
cce_3891=0003824
cce_3891=0016820
cce_3891=0008556
cce_3892=0006813
cce_3892=0016021
cce_3892=0005507
cce_3892=0008556
cce_3894=0018106
cce_3894=0016310
cce_3894=0007165
cce_3894=0016020
cce_3894=0005524
cce_3894=0004673
cce_3894=0004871
cce_3894=0016772
cce_3894=0000155
cce_3895=0006355
cce_3895=0000160
cce_3895=0005622
cce_3895=0003677
cce_3895=0043565
cce_3895=0003700
cce_3895=0000156
cce_3896=0042158
cce_3896=0006807
cce_3896=0016021
cce_3896=0016410
cce_3896=0016810
cce_1370=0006810
cce_1370=0030288
cce_1370=0005215
cce_1372=0006508
cce_1372=0005515
cce_1372=0008236
cce_1376=0005975
cce_1376=0008152
cce_1376=0006098
cce_1376=0005737
cce_1376=0003824
cce_1376=0004801
cce_0341=0016020
cce_0342=0005524
cce_0342=0016887
cce_0342=0017111
cce_0342=0000166
cce_3586=0006355
cce_3586=0006352
cce_3586=0003677
cce_3586=0016987
cce_3586=0003700
cce_3587=0008152
cce_3587=0005488
cce_3587=0003824
cce_3587=0016491
cce_3587=0008270
cce_3588=0008152
cce_3588=0005488
cce_3588=0003824
cce_3588=0016491
cce_1061=0006306
cce_1061=0032259
cce_1061=0003677
cce_1061=0008168
cce_1061=0003676
cce_1061=0009007
cce_1063=0006118
cce_1063=0006120
cce_1063=0009375
cce_1063=0008137
cce_1063=0008901
cce_1063=0051536
cce_1064=0006118
cce_1064=0008901
cce_1064=0016151
cce_1067=0007017
cce_1067=0051258
cce_1067=0005874
cce_1067=0043234
cce_1067=0005525
cce_1068=0006313
cce_1068=0003677
cce_1068=0004803
cce_0030=0000105
cce_0030=0004635
cce_0030=0004636
cce_0032=0015684
cce_0032=0009276
cce_0032=0016021
cce_0032=0005622
cce_0032=0005525
cce_0032=0015093
cce_0032=0001882
cce_0033=0005506
cce_0034=0016491
cce_0034=0046914
cce_0036=0006118
cce_0036=0008152
cce_0036=0000286
cce_0036=0005488
cce_0036=0003824
cce_0036=0016491
cce_0039=0009058
cce_2091=0005524
cce_2091=0016887
cce_2091=0017111
cce_2091=0000166
cce_2094=0008152
cce_2094=0008168
cce_2097=0009058
cce_1892=0045449
cce_1895=0006885
cce_1895=0016021
cce_1895=0015299
cce_1897=0006508
cce_1897=0016787
cce_1897=0008237
cce_1897=0046983
cce_1898=0006118
cce_1898=0003677
cce_1898=0009055
cce_1898=0051536
cce_1898=0043565
cce_1899=0006508
cce_1899=0008992
cce_0860=0050821
cce_0860=0016020
cce_0860=0009523
cce_0860=0042301
cce_0861=0009306
cce_0861=0015031
cce_0861=0016021
cce_0861=0016020
cce_0861=0015450
cce_0861=0008565
cce_0863=0006814
cce_0863=0016020
cce_0863=0005283
cce_3275=0008152
cce_3275=0005524
cce_3275=0009374
cce_3275=0003824
cce_3275=0016874
cce_1581=0009935
cce_1581=0009306
cce_1581=0006508
cce_1581=0016020
cce_1581=0019867
cce_1581=0008236
cce_1583=0006633
cce_1583=0008152
cce_1583=0004314
cce_1583=0005488
cce_1583=0003824
cce_1583=0016740
cce_1584=0006633
cce_1584=0008152
cce_1584=0004315
cce_1584=0003824
cce_1585=0006633
cce_1585=0003824
cce_1586=0006508
cce_1586=0008235
cce_1586=0004239
cce_1587=0006457
cce_1587=0031072
cce_1587=0051082
cce_1588=0008152
cce_1588=0005488
cce_1588=0003824
cce_1588=0016491
cce_1588=0008270
cce_0553=0006535
cce_0553=0005737
cce_0553=0008415
cce_0553=0009001
cce_0553=0016740
cce_0554=0009108
cce_0554=0009399
cce_0554=0051539
cce_0554=0003824
cce_0554=0051536
cce_0554=0046872
cce_0556=0006118
cce_0556=0009055
cce_0556=0051536
cce_0557=0008152
cce_0557=0003824
cce_0557=0030170
cce_0558=0016226
cce_0558=0005506
cce_0558=0051536
cce_0559=0006118
cce_0559=0009399
cce_0559=0016612
cce_0559=0005524
cce_0559=0016163
cce_0559=0016491
cce_3791=0003677
cce_3792=0006412
cce_3792=0005622
cce_3792=0005840
cce_3792=0003735
cce_3793=0015074
cce_3793=0006355
cce_3793=0003677
cce_3793=0003676
cce_3793=0003700
cce_3794=0015671
cce_3794=0020037
cce_3794=0005506
cce_3794=0019825
cce_3795=0008152
cce_3795=0008168
cce_3796=0045449
cce_3796=0006355
cce_3796=0005622
cce_3796=0003677
cce_3796=0043565
cce_3796=0003700
cce_1270=0030163
cce_1270=0006508
cce_1270=0016021
cce_1270=0016020
cce_1270=0005524
cce_1270=0004222
cce_1270=0008237
cce_1270=0017111
cce_1270=0000166
cce_1270=0008270
cce_1273=0006189
cce_1273=0009320
cce_1273=0005524
cce_1273=0003824
cce_1273=0004638
cce_1274=0003824
cce_1274=0016787
cce_1274=0008270
cce_1277=0003677
cce_0240=0009058
cce_0240=0051301
cce_0240=0008152
cce_0240=0009252
cce_0240=0009273
cce_0240=0008360
cce_0240=0005737
cce_0240=0005524
cce_0240=0008764
cce_0240=0005488
cce_0240=0003824
cce_0240=0016874
cce_0241=0016021
cce_0241=0004659
cce_0242=0009058
cce_0243=0009058
cce_0245=0006810
cce_0245=0016020
cce_0245=0005215
cce_0246=0006879
cce_0246=0006950
cce_0246=0008199
cce_0246=0016491
cce_0246=0046914
cce_0247=0016020
cce_0248=0019752
cce_0248=0009098
cce_0248=0008152
cce_0248=0003852
cce_0248=0003824
cce_0248=0046912
cce_3480=0006313
cce_3480=0003677
cce_3480=0004803
cce_3483=0006810
cce_3483=0016021
cce_3483=0005215
cce_3484=0005975
cce_3484=0003824
cce_3484=0043169
cce_3487=0006350
cce_3487=0003677
cce_3487=0003899
cce_3488=0006350
cce_3488=0003677
cce_3488=0003899
cce_3489=0016888
cce_1790=0009306
cce_1790=0016021
cce_1790=0015450
cce_1792=0016020
cce_1792=0003824
cce_1792=0004601
cce_1793=0006118
cce_1793=0009055
cce_1793=0046872
cce_1794=0004540
cce_1795=0006810
cce_1795=0016021
cce_1795=0005524
cce_1795=0042626
cce_1795=0003677
cce_1798=0007205
cce_1798=0004143
cce_1799=0009451
cce_1799=0006396
cce_1799=0003723
cce_1799=0008173
cce_0761=0006810
cce_0761=0005215
cce_0762=0016020
cce_0764=0005488
cce_0767=0009107
cce_0767=0008152
cce_0767=0006418
cce_0767=0006412
cce_0767=0005737
cce_0767=0005524
cce_0767=0004812
cce_0767=0003824
cce_0767=0051536
cce_0767=0016992
cce_0767=0000166
cce_0768=0007165
cce_0768=0016020
cce_0768=0004871
cce_3171=0005622
cce_3171=0005525
cce_3172=0016787
cce_3173=0006420
cce_3173=0006418
cce_3173=0006412
cce_3173=0005737
cce_3173=0005524
cce_3173=0004812
cce_3173=0004814
cce_3173=0000166
cce_3174=0045449
cce_3174=0006355
cce_3174=0005622
cce_3174=0003677
cce_3174=0003700
cce_3176=0006118
cce_3176=0051537
cce_3176=0009055
cce_3176=0051536
cce_3177=0006810
cce_3177=0016021
cce_3177=0005524
cce_3177=0016887
cce_3177=0042626
cce_3177=0017111
cce_3177=0000166
cce_3178=0006629
cce_3178=0016020
cce_3178=0016491
cce_3178=0016717
cce_1480=0006310
cce_1480=0006281
cce_1480=0006139
cce_1480=0006974
cce_1480=0003677
cce_1480=0016788
cce_1480=0004518
cce_1480=0003676
cce_1480=0000150
cce_1483=0016020
cce_1484=0007155
cce_1484=0030288
cce_1484=0005488
cce_1485=0005524
cce_1485=0016887
cce_1485=0017111
cce_1485=0000166
cce_1486=0006810
cce_1486=0016020
cce_1486=0005524
cce_1486=0042626
cce_1489=0008152
cce_1489=0033014
cce_1489=0003824
cce_1489=0046872
cce_1489=0004655
cce_0450=0009236
cce_0450=0016021
cce_0451=0008152
cce_0451=0016846
cce_0455=0031072
cce_0457=0005975
cce_0457=0003824
cce_0457=0016810
cce_0458=0008152
cce_0458=0008168
cce_3690=0016491
cce_3691=0006289
cce_3691=0009380
cce_3691=0005524
cce_3691=0016887
cce_3691=0009381
cce_3692=0008152
cce_3692=0008080
cce_3693=0006508
cce_3693=0004222
cce_3695=0044237
cce_3695=0008152
cce_3695=0005488
cce_3695=0003824
cce_3695=0050662
cce_3696=0016491
cce_1171=0005488
cce_1172=0007242
cce_1174=0007186
cce_1174=0006233
cce_1174=0006235
cce_1174=0016021
cce_1174=0005524
cce_1174=0001584
cce_1174=0004798
cce_1176=0042773
cce_1176=0008137
cce_0141=0008152
cce_0141=0008168
cce_0144=0006508
cce_0144=0005488
cce_0144=0004179
cce_0144=0008237
cce_0144=0008270
cce_0145=0048511
cce_0146=0003676
cce_0146=0000166
cce_0148=0006816
cce_0148=0006812
cce_0148=0008152
cce_0148=0015992
cce_0148=0006810
cce_0148=0016020
cce_0148=0005524
cce_0148=0015662
cce_0148=0005509
cce_0148=0015085
cce_0148=0005388
cce_0148=0003824
cce_0148=0016820
cce_0149=0003824
cce_0970=0006355
cce_0970=0000160
cce_0970=0003677
cce_0970=0000156
cce_0971=0006118
cce_0971=0009055
cce_0971=0051536
cce_0972=0045454
cce_0973=0005975
cce_0973=0006072
cce_0973=0004370
cce_0974=0045449
cce_0974=0006355
cce_0974=0003677
cce_0974=0003700
cce_0974=0030528
cce_0976=0008152
cce_0976=0006508
cce_0976=0008451
cce_0976=0017088
cce_0976=0016787
cce_3382=0006396
cce_3382=0003723
cce_3382=0016779
cce_3385=0006468
cce_3385=0005952
cce_3385=0008603
cce_3386=0005488
cce_1690=0042773
cce_1690=0008137
cce_1692=0042773
cce_1692=0008137
cce_1693=0042773
cce_1693=0008137
cce_1694=0018106
cce_1694=0016310
cce_1694=0007165
cce_1694=0016020
cce_1694=0005524
cce_1694=0004673
cce_1694=0004871
cce_1694=0016772
cce_1694=0000155
cce_1695=0006355
cce_1695=0000160
cce_1695=0005622
cce_1695=0003677
cce_1695=0000156
cce_1696=0006355
cce_1696=0005634
cce_1696=0043565
cce_1696=0003700
cce_1699=0006355
cce_1699=0005634
cce_1699=0000166
cce_1699=0003700
cce_0660=0006118
cce_0660=0019684
cce_0660=0030076
cce_0660=0016020
cce_0660=0030077
cce_0660=0045156
cce_0661=0006412
cce_0661=0016884
cce_0662=0016071
cce_0663=0006118
cce_0663=0016491
cce_0666=0006094
cce_0666=0006096
cce_0666=0004347
cce_0669=0006002
cce_0669=0006096
cce_0669=0005945
cce_0669=0003872
cce_0669=0005524
cce_0669=0008443
cce_3070=0008152
cce_3070=0003824
cce_3070=0048037
cce_3070=0016874
cce_3070=0031177
cce_3073=0006118
cce_3073=0008152
cce_3073=0003824
cce_3073=0048037
cce_3073=0016874
cce_3073=0016491
cce_3073=0031177
cce_3074=0009058
cce_3074=0008152
cce_3074=0005488
cce_3074=0003824
cce_3074=0048037
cce_3074=0031177
cce_3074=0016740
cce_3075=0008152
cce_3075=0003824
cce_3075=0048037
cce_3075=0016874
cce_3077=0006118
cce_3077=0008152
cce_3077=0050660
cce_3077=0003995
cce_3077=0003824
cce_3077=0048037
cce_3077=0016491
cce_3077=0016627
cce_3077=0031177
cce_3078=0009058
cce_3078=0008152
cce_3078=0005488
cce_3078=0003824
cce_3078=0048037
cce_3078=0016740
cce_3079=0009058
cce_3079=0008152
cce_3079=0005488
cce_3079=0003824
cce_3079=0048037
cce_3079=0016740
cce_1380=0032259
cce_1380=0008168
cce_1380=0003676
cce_1382=0005524
cce_1382=0004765
cce_1383=0006118
cce_1383=0016020
cce_1383=0016491
cce_1384=0006118
cce_1384=0009775
cce_1384=0016020
cce_1384=0045156
cce_1384=0016491
cce_1386=0016021
cce_1388=0006355
cce_0358=0006313
cce_0358=0003677
cce_0358=0004803
cce_3590=0009058
cce_3591=0008652
cce_3591=0006221
cce_3591=0009041
cce_3592=0006412
cce_3593=0016888
cce_3593=0016810
cce_3594=0006355
cce_3594=0006352
cce_3594=0003677
cce_3594=0016987
cce_3594=0003700
cce_3596=0006281
cce_3596=0006284
cce_3596=0005622
cce_3596=0051539
cce_3596=0008413
cce_3596=0019104
cce_3596=0003677
cce_3596=0003824
cce_3596=0004519
cce_3596=0016787
cce_3597=0006885
cce_3597=0016021
cce_3597=0015299
cce_1072=0009307
cce_1072=0005634
cce_1072=0003677
cce_1072=0009036
cce_1074=0015995
cce_1074=0015979
cce_1074=0005524
cce_1074=0016851
cce_1074=0017111
cce_1074=0000166
cce_1075=0016020
cce_1075=0005044
cce_1076=0006508
cce_1076=0005509
cce_1076=0003824
cce_1076=0004252
cce_1078=0009231
cce_1078=0008686
cce_1078=0003935
cce_0040=0009058
cce_0042=0000105
cce_0042=0004401
cce_0043=0009244
cce_0043=0005737
cce_0043=0008968
cce_0044=0044237
cce_0044=0008152
cce_0044=0005488
cce_0044=0003824
cce_0044=0050662
cce_0870=0009306
cce_0870=0016020
cce_0870=0008565
cce_0871=0015976
cce_0871=0004089
cce_0871=0008270
cce_0875=0006355
cce_0875=0006352
cce_0875=0003677
cce_0875=0016987
cce_0875=0003700
cce_0877=0008299
cce_0878=0009058
cce_0878=0015937
cce_0878=0003824
cce_0878=0016779
cce_0878=0004595
cce_3280=0008152
cce_3280=0006099
cce_3280=0051539
cce_3280=0003994
cce_3280=0005515
cce_3282=0006313
cce_3282=0003677
cce_3282=0004803
cce_3287=0006950
cce_1592=0016779
cce_1595=0006537
cce_1595=0008152
cce_1595=0006561
cce_1595=0006562
cce_1595=0003842
cce_1595=0016491
cce_1595=0004657
cce_1597=0006278
cce_1597=0003723
cce_1597=0003964
cce_1598=0006777
cce_1599=0015979
cce_1599=0016020
cce_1599=0009654
cce_0560=0006118
cce_0560=0009399
cce_0560=0016612
cce_0560=0051536
cce_0560=0016163
cce_0560=0016491
cce_0561=0006118
cce_0561=0009399
cce_0561=0016612
cce_0561=0016163
cce_0561=0016491
cce_0563=0006118
cce_0563=0009399
cce_0563=0006461
cce_0563=0016163
cce_0563=0016491
cce_0563=0005515
cce_0564=0006118
cce_0564=0009399
cce_0564=0006461
cce_0564=0016163
cce_0564=0016491
cce_0564=0005515
cce_0565=0051188
cce_0565=0009399
cce_0565=0051540
cce_0568=0009399
cce_0569=0008152
cce_0569=0005488
cce_0569=0003824
cce_0001=0008415
cce_0001=0008152
cce_0001=0016747
cce_0001=0016740
cce_0001=0009851
cce_0001=0004674
cce_0001=0004672
cce_0001=0006468
cce_0001=0000166
cce_0001=0005524
cce_0001=0016301
cce_0001=0004683
cce_0002=0055114
cce_0002=0005488
cce_0002=0016491
cce_0002=0008152
cce_0002=0003824
cce_0002=0008270
cce_0002=0004022
cce_0002=0045152
cce_0002=0005524
cce_0002=0006355
cce_0002=0046872
cce_0004=0008324
cce_0004=0016021
cce_0004=0016020
cce_0004=0006812
cce_0004=0006810
cce_0004=0005215
cce_0005=0009306
cce_0005=0016020
cce_0005=0008565
cce_0006=0016787
cce_0006=0016998
cce_0006=0019835
cce_0006=0003824
cce_0006=0042742
cce_0006=0009253
cce_0006=0008152
cce_0006=0003796
cce_0006=0016798
cce_0009=0016874
cce_0009=0004813
cce_0009=0004812
cce_0012=0006355
cce_0012=0000160
cce_0012=0000156
cce_0012=0006350
cce_0012=0045449
cce_0012=0005622
cce_0012=0003677
cce_0014=0006306
cce_0014=0008168
cce_0014=0009007
cce_0014=0016740
cce_0014=0003677
cce_0015=0043565
cce_0015=0003677
cce_0015=0004519
cce_0016=0016740
cce_0016=0016020
cce_0016=0016310
cce_0016=0004673
cce_0016=0018106
cce_0016=0005524
cce_0016=0016301
cce_0016=0007165
cce_0016=0004871
cce_0016=0000155
cce_0016=0016772
cce_0017=0006508
cce_0017=0004222
cce_0017=0008233
cce_0018=0016787
cce_0020=0009245
cce_0020=0008915
cce_0020=0006139
cce_0020=0003676
cce_0020=0004527
cce_0020=0008408
cce_0020=0005622
cce_0020=0030259
cce_0020=0030246
cce_0020=0005975
cce_0020=0016758
cce_0021=0016226
cce_0021=0005198
cce_0021=0051536
cce_0021=0005506
cce_0021=0051537
cce_0021=0042802
cce_0021=0005215
cce_0021=0006810
cce_0022=0005488
cce_0025=0015031
cce_0025=0005215
cce_0025=0016021
cce_0025=0016020
cce_0025=0008565
cce_0025=0015450
cce_0025=0006810
cce_0025=0015628
cce_0025=0015627
cce_0025=0006886
cce_0025=0055085
cce_0025=0005886
cce_0027=0015969
cce_0030=0004636
cce_0030=0004635
cce_0030=0005737
cce_0030=0016787
cce_0030=0000105
cce_0030=0008652
cce_0030=0000166
cce_0030=0005524
cce_0030=0003824
cce_0030=0055085
cce_0032=0005525
cce_0032=0015684
cce_0032=0001882
cce_0032=0016021
cce_0032=0000166
cce_0032=0015093
cce_0032=0005622
cce_0032=0016020
cce_0032=0006811
cce_0032=0006810
cce_0032=0006826
cce_0032=0005886
cce_0033=0005506
cce_0033=0015684
cce_0033=0015093
cce_0033=0005525
cce_0033=0001882
cce_0033=0016021
cce_0033=0000166
cce_0034=0055114
cce_0034=0016491
cce_0034=0046914
cce_0034=0003674
cce_0034=0005575
cce_0036=0055114
cce_0036=0005488
cce_0036=0016491
cce_0036=0008152
cce_0036=0000286
cce_0036=0003824
cce_0037=0019867
cce_0037=0009405
cce_0039=0009058
cce_0039=0016740
cce_0040=0009058
cce_0040=0016740
cce_0040=0016757
cce_0041=0009058
cce_0042=0016787
cce_0042=0000105
cce_0042=0004401
cce_0042=0005737
cce_0042=0008152
cce_0042=0003824
cce_0042=0008652
cce_0042=0004424
cce_0042=0016829
cce_0042=0016740
cce_0042=0016791
cce_0042=0005975
cce_0042=0016853
cce_0043=0008968
cce_0043=0005737
cce_0043=0009244
cce_0043=0005975
cce_0043=0016853
cce_0043=0005529
cce_0044=0005488
cce_0044=0008152
cce_0044=0044237
cce_0044=0003824
cce_0044=0050662
cce_0044=0055114
cce_0044=0016491
cce_0044=0050577
cce_0044=0016853
cce_0046=0045449
cce_0046=0003677
cce_0050=0006401
cce_0050=0004519
cce_0053=0030246
cce_0053=0005975
cce_0053=0003824
cce_0053=0016787
cce_0053=0008152
cce_0053=0016798
cce_0053=0051060
cce_0054=0009249
cce_0054=0016740
cce_0054=0016020
cce_0054=0042158
cce_0054=0008961
cce_0054=0016757
cce_0054=0005886
cce_0054=0016021
cce_0055=0016787
cce_0055=0003824
cce_0055=0004872
cce_0055=0016021
cce_0055=0016020
cce_0055=0005886
cce_0061=0016491
cce_0061=0009339
cce_0061=0003824
cce_0061=0008891
cce_0061=0050660
cce_0061=0055114
cce_0061=0004458
cce_0062=0016787
cce_0063=0003676
cce_0063=0006281
cce_0063=0006310
cce_0063=0004520
cce_0063=0016787
cce_0063=0008821
cce_0063=0004519
cce_0063=0006974
cce_0063=0046872
cce_0063=0004518
cce_0063=0000287
cce_0064=0006526
cce_0064=0051287
cce_0064=0003942
cce_0064=0006520
cce_0064=0005737
cce_0064=0055114
cce_0064=0016620
cce_0064=0016491
cce_0064=0003824
cce_0064=0046983
cce_0064=0008152
cce_0064=0008652
cce_0064=0005488
cce_0065=0015137
cce_0065=0015746
cce_0065=0016021
cce_0065=0055085
cce_0065=0015105
cce_0065=0016020
cce_0065=0006810
cce_0065=0005886
cce_0065=0016740
cce_0065=0008830
cce_0065=0009103
cce_0065=0006760
cce_0065=0016853
cce_0065=0004150
cce_0066=0015746
cce_0066=0015137
cce_0066=0005215
cce_0066=0016021
cce_0066=0016020
cce_0066=0006814
cce_0066=0006813
cce_0066=0008324
cce_0066=0003824
cce_0066=0055085
cce_0066=0008152
cce_0066=0005488
cce_0066=0006835
cce_0066=0017153
cce_0066=0006810
cce_0066=0005886
cce_0067=0016021
cce_0067=0009851
cce_0067=0016020
cce_0067=0006812
cce_0067=0015662
cce_0067=0016787
cce_0067=0000166
cce_0067=0005524
cce_0067=0006754
cce_0067=0003824
cce_0067=0008152
cce_0067=0016820
cce_0067=0006816
cce_0067=0015085
cce_0067=0005388
cce_0068=0016021
cce_0068=0016020
cce_0068=0009877
cce_0068=0005886
cce_0068=0008150
cce_0071=0005525
cce_0071=0000166
cce_0071=0005622
cce_0071=0015684
cce_0071=0016021
cce_0071=0015093
cce_0072=0016020
cce_0074=0016021
cce_0074=0016020
cce_0074=0005886
cce_0077=0016740
cce_0077=0009086
cce_0077=0031419
cce_0077=0044237
cce_0077=0008168
cce_0077=0008270
cce_0077=0042558
cce_0077=0008898
cce_0077=0005622
cce_0077=0008705
cce_0077=0046872
cce_0077=0008652
cce_0078=0006821
cce_0078=0006950
cce_0078=0005247
cce_0078=0008152
cce_0078=0016020
cce_0078=0003824
cce_0078=0055085
cce_0078=0005216
cce_0079=0051188
cce_0079=0009399
cce_0079=0051540
cce_0080=0006508
cce_0080=0008236
cce_0080=0016787
cce_0080=0008233
cce_0080=0005515
cce_0080=0030288
cce_0081=0003735
cce_0081=0006412
cce_0081=0005840
cce_0081=0005622
cce_0081=0003723
cce_0081=0030529
cce_0081=0019843
cce_0083=0005737
cce_0083=0030163
cce_0083=0016740
cce_0083=0008914
cce_0083=0008415
cce_0084=0008168
cce_0084=0005737
cce_0084=0071424
cce_0084=0016740
cce_0084=0070475
cce_0084=0005215
cce_0084=0016021
cce_0084=0016020
cce_0084=0006814
cce_0084=0006811
cce_0084=0006810
cce_0084=0055085
cce_0086=0016787
cce_0087=0016787
cce_0091=0015299
cce_0091=0016021
cce_0091=0006813
cce_0091=0006812
cce_0091=0006810
cce_0091=0003824
cce_0091=0055085
cce_0091=0008152
cce_0091=0005886
cce_0091=0005488
cce_0091=0016874
cce_0091=0007047
cce_0091=0009058
cce_0091=0009851
cce_0091=0000166
cce_0091=0005524
cce_0093=0004888
cce_0093=0007165
cce_0093=0045087
cce_0093=0031224
cce_0093=0005488
cce_0093=0043565
cce_0093=0003677
cce_0093=0008168
cce_0093=0016740
cce_0093=0008152
cce_0093=0016301
cce_0093=0005524
cce_0093=0004672
cce_0093=0016787
cce_0093=0000166
cce_0093=0006468
cce_0093=0009851
cce_0093=0004674
cce_0093=0008658
cce_0093=0005525
cce_0093=0007264
cce_0096=0016787
cce_0097=0005525
cce_0097=0005737
cce_0097=0000166
cce_0097=0006777
cce_0098=0016740
cce_0098=0016310
cce_0098=0016020
cce_0098=0004673
cce_0098=0018106
cce_0098=0000166
cce_0098=0005524
cce_0098=0016301
cce_0098=0007165
cce_0098=0000160
cce_0098=0006355
cce_0098=0004871
cce_0098=0000155
cce_0098=0016772
cce_0102=0003676
cce_0102=0000166
cce_0103=0004751
cce_0103=0009052
cce_0103=0016853
cce_0104=0004803
cce_0104=0006313
cce_0104=0003677
cce_0105=0004803
cce_0105=0006313
cce_0105=0003677
cce_0105=0003676
cce_0107=0003676
cce_0107=0004519
cce_0107=0003964
cce_0107=0003723
cce_0107=0006278
cce_0108=0006520
cce_0108=0016765
cce_0108=0003824
cce_0108=0030170
cce_0108=0016829
cce_0109=0016810
cce_0109=0016787
cce_0109=0005975
cce_0109=0003824
cce_0110=0055114
cce_0110=0016491
cce_0110=0042773
cce_0110=0016021
cce_0110=0016020
cce_0110=0050136
cce_0110=0008137
cce_0111=0005529
cce_0113=0003723
cce_0113=0003676
cce_0113=0004540
cce_0113=0004527
cce_0113=0016787
cce_0113=0016070
cce_0113=0004518
cce_0113=0008859
cce_0114=0046872
cce_0114=0016743
cce_0114=0008270
cce_0114=0046944
cce_0114=0006508
cce_0114=0004222
cce_0115=0006355
cce_0115=0000160
cce_0115=0000156
cce_0115=0003824
cce_0115=0016787
cce_0115=0008984
cce_0117=0006810
cce_0117=0005622
cce_0117=0035091
cce_0117=0007154
cce_0117=0005515
cce_0119=0003913
cce_0119=0006281
cce_0119=0018298
cce_0119=0016829
cce_0119=0003904
cce_0121=0006950
cce_0121=0016021
cce_0122=0005488
cce_0122=0016021
cce_0122=0016020
cce_0122=0006810
cce_0122=0005886
cce_0122=0005215
cce_0122=0008152
cce_0122=0003824
cce_0123=0016301
cce_0123=0009030
cce_0123=0003824
cce_0123=0009228
cce_0123=0016740
cce_0124=0016021
cce_0124=0016020
cce_0124=0006810
cce_0124=0005886
cce_0124=0005215
cce_0125=0010038
cce_0126=0009058
cce_0126=0016740
cce_0126=0005524
cce_0126=0004672
cce_0126=0006468
cce_0127=0016740
cce_0127=0047360
cce_0127=0006355
cce_0127=0045152
cce_0130=0016020
cce_0130=0008233
cce_0133=0016787
cce_0133=0009253
cce_0133=0008745
cce_0133=0030288
cce_0134=0008168
cce_0134=0016740
cce_0134=0008152
cce_0135=0045454
cce_0135=0016491
cce_0135=0016209
cce_0135=0055114
cce_0135=0004601
cce_0135=0005525
cce_0135=0005622
cce_0135=0051920
cce_0136=0003735
cce_0136=0006412
cce_0136=0005840
cce_0136=0005622
cce_0136=0030529
cce_0137=0016740
cce_0137=0008146
cce_0138=0003824
cce_0138=0016787
cce_0138=0018786
cce_0138=0055114
cce_0138=0016491
cce_0138=0016691
cce_0138=0004601
cce_0139=0008415
cce_0139=0008152
cce_0139=0016740
cce_0139=0003841
cce_0139=0008654
cce_0139=0016020
cce_0141=0008119
cce_0141=0005737
cce_0141=0008152
cce_0141=0008168
cce_0141=0016740
cce_0142=0016787
cce_0142=0006508
cce_0142=0004252
cce_0143=0005576
cce_0143=0005515
cce_0144=0006508
cce_0144=0005488
cce_0144=0008237
cce_0144=0004177
cce_0144=0008270
cce_0144=0016829
cce_0144=0016787
cce_0144=0006869
cce_0144=0005319
cce_0145=0048511
cce_0145=0007623
cce_0146=0003676
cce_0146=0000166
cce_0146=0003723
cce_0148=0006816
cce_0148=0016021
cce_0148=0015085
cce_0148=0009851
cce_0148=0016020
cce_0148=0015662
cce_0148=0006812
cce_0148=0016787
cce_0148=0000166
cce_0148=0005524
cce_0148=0006754
cce_0148=0003824
cce_0148=0005388
cce_0148=0008152
cce_0148=0016820
cce_0148=0016740
cce_0149=0003824
cce_0149=0016787
cce_0149=0004721
cce_0149=0008270
cce_0149=0005622
cce_0149=0016740
cce_0149=0009851
cce_0149=0004674
cce_0149=0004672
cce_0149=0006468
cce_0149=0000166
cce_0149=0005524
cce_0149=0016301
cce_0149=0004683
cce_0150=0016740
cce_0151=0003779
cce_0151=0007010
cce_0152=0045226
cce_0152=0005488
cce_0152=0008152
cce_0152=0003824
cce_0152=0008831
cce_0152=0016853
cce_0152=0055114
cce_0152=0016491
cce_0152=0016740
cce_0153=0008967
cce_0153=0016787
cce_0153=0008152
cce_0153=0003824
cce_0154=0055114
cce_0154=0016491
cce_0154=0050660
cce_0154=0003954
cce_0155=0005488
cce_0155=0044238
cce_0155=0005840
cce_0157=0016874
cce_0157=0005737
cce_0157=0008415
cce_0157=0016415
cce_0157=0003824
cce_0157=0009107
cce_0157=0006464
cce_0157=0016740
cce_0157=0033819
cce_0158=0055114
cce_0158=0016491
cce_0158=0008152
cce_0158=0004497
cce_0159=0008479
cce_0159=0006400
cce_0159=0016740
cce_0159=0008033
cce_0159=0008616
cce_0159=0016757
cce_0159=0046872
cce_0160=0030151
cce_0160=0003824
cce_0160=0030170
cce_0160=0006629
cce_0160=0008152
cce_0164=0016740
cce_0164=0016020
cce_0164=0016310
cce_0164=0004673
cce_0164=0018106
cce_0164=0005524
cce_0164=0016301
cce_0164=0007165
cce_0164=0004871
cce_0164=0000155
cce_0164=0016772
cce_0164=0000166
cce_0164=0000160
cce_0164=0006355
cce_0164=0000156
cce_0164=0016021
cce_0164=0008020
cce_0164=0007600
cce_0164=0045449
cce_0164=0018298
cce_0165=0006355
cce_0165=0000160
cce_0165=0000156
cce_0165=0016787
cce_0165=0008984
cce_0166=0008170
cce_0166=0006306
cce_0166=0008168
cce_0166=0016740
cce_0166=0032776
cce_0166=0015667
cce_0166=0003677
cce_0167=0046872
cce_0167=0016301
cce_0167=0005524
cce_0167=0007205
cce_0167=0004143
cce_0167=0016740
cce_0167=0008654
cce_0167=0000166
cce_0169=0016021
cce_0169=0019344
cce_0169=0009276
cce_0171=0005524
cce_0171=0001906
cce_0171=0004765
cce_0172=0042286
cce_0172=0030170
cce_0172=0008483
cce_0172=0005737
cce_0172=0003824
cce_0172=0006779
cce_0172=0016853
cce_0172=0015995
cce_0172=0033014
cce_0172=0016740
cce_0172=0055085
cce_0173=0046872
cce_0173=0055114
cce_0173=0016491
cce_0173=0008113
cce_0173=0033743
cce_0174=0016740
cce_0174=0004364
cce_0175=0005524
cce_0175=0009245
cce_0175=0009029
cce_0179=0009253
cce_0179=0008745
cce_0179=0004040
cce_0179=0003674
cce_0179=0008150
cce_0180=0008152
cce_0180=0003824
cce_0180=0004334
cce_0180=0016787
cce_0180=0009072
cce_0180=0016740
cce_0183=0030435
cce_0184=0004803
cce_0184=0006313
cce_0184=0003677
cce_0187=0009082
cce_0187=0003984
cce_0187=0016597
cce_0187=0008152
cce_0189=0009082
cce_0189=0003984
cce_0189=0016597
cce_0189=0008152
cce_0190=0003674
cce_0190=0005575
cce_0197=0016021
cce_0197=0016020
cce_0197=0005886
cce_0198=0006355
cce_0198=0006350
cce_0198=0045449
cce_0198=0003700
cce_0198=0003677
cce_0199=0016851
cce_0199=0005524
cce_0199=0015995
cce_0199=0000166
cce_0199=0006779
cce_0199=0017111
cce_0199=0015979
cce_0199=0009851
cce_0199=0016874
cce_0202=0016740
cce_0202=0008152
cce_0202=0003824
cce_0202=0030170
cce_0202=0008483
cce_0202=0016829
cce_0202=0006520
cce_0202=0009399
cce_0202=0031071
cce_0204=0016874
cce_0204=0008152
cce_0204=0003824
cce_0204=0009058
cce_0204=0048037
cce_0204=0005488
cce_0204=0000036
cce_0204=0016740
cce_0204=0031177
cce_0204=0047879
cce_0204=0008415
cce_0204=0004467
cce_0204=0050157
cce_0204=0047689
cce_0204=0016853
cce_0204=0008756
cce_0204=0008881
cce_0204=0055114
cce_0204=0016491
cce_0204=0030170
cce_0204=0008483
cce_0206=0055114
cce_0206=0005488
cce_0206=0016491
cce_0206=0005737
cce_0206=0004764
cce_0206=0008152
cce_0206=0003824
cce_0206=0008270
cce_0206=0008743
cce_0208=0046872
cce_0208=0006508
cce_0208=0008237
cce_0208=0016787
cce_0208=0008270
cce_0208=0008233
cce_0208=0004222
cce_0208=0004175
cce_0209=0016020
cce_0209=0055085
cce_0209=0023034
cce_0210=0016740
cce_0210=0008152
cce_0210=0003824
cce_0210=0019344
cce_0210=0008652
cce_0210=0030170
cce_0210=0004124
cce_0210=0006535
cce_0211=0004519
cce_0211=0003676
cce_0212=0016740
cce_0212=0008152
cce_0213=0004109
cce_0213=0055114
cce_0213=0051989
cce_0213=0016491
cce_0213=0005737
cce_0213=0006779
cce_0213=0003824
cce_0213=0051536
cce_0217=0003735
cce_0217=0003723
cce_0217=0006412
cce_0217=0015935
cce_0217=0030529
cce_0217=0005840
cce_0217=0019843
cce_0217=0005622
cce_0219=0003735
cce_0219=0003723
cce_0219=0006412
cce_0219=0005840
cce_0220=0016740
cce_0220=0016310
cce_0220=0016020
cce_0220=0004673
cce_0220=0018106
cce_0220=0005524
cce_0220=0016301
cce_0220=0007165
cce_0220=0000160
cce_0220=0006355
cce_0220=0004871
cce_0220=0000156
cce_0220=0000155
cce_0220=0016772
cce_0222=0055114
cce_0222=0005488
cce_0222=0016491
cce_0222=0008152
cce_0222=0003824
cce_0222=0047936
cce_0223=0003735
cce_0223=0006412
cce_0223=0030529
cce_0223=0005840
cce_0223=0005622
cce_0223=0009536
cce_0223=0009507
cce_0224=0003735
cce_0224=0006412
cce_0224=0030529
cce_0224=0042254
cce_0224=0005840
cce_0224=0005622
cce_0225=0003735
cce_0225=0003723
cce_0225=0006412
cce_0225=0015934
cce_0225=0030529
cce_0225=0006396
cce_0225=0005840
cce_0225=0005622
cce_0225=0006417
cce_0225=0019843
cce_0225=0000049
cce_0226=0003735
cce_0226=0003723
cce_0226=0006412
cce_0226=0030529
cce_0226=0005840
cce_0226=0019843
cce_0227=0006355
cce_0227=0003711
cce_0227=0006353
cce_0227=0032968
cce_0227=0006350
cce_0227=0045449
cce_0227=0031564
cce_0228=0006605
cce_0228=0009306
cce_0228=0016021
cce_0228=0016020
cce_0228=0006886
cce_0228=0015450
cce_0228=0015031
cce_0228=0006810
cce_0228=0055085
cce_0228=0005886
cce_0228=0004634
cce_0228=0009986
cce_0228=0005524
cce_0228=0046872
cce_0228=0000015
cce_0228=0016829
cce_0228=0009851
cce_0228=0000166
cce_0228=0005737
cce_0228=0016887
cce_0228=0017111
cce_0228=0042626
cce_0228=0000287
cce_0228=0005576
cce_0228=0006096
cce_0230=0030288
cce_0231=0006351
cce_0231=0003899
cce_0231=0003677
cce_0231=0016779
cce_0231=0016740
cce_0231=0006350
cce_0231=0009536
cce_0231=0009507
cce_0232=0005737
cce_0232=0042450
cce_0232=0004056
cce_0232=0003824
cce_0232=0008652
cce_0232=0006526
cce_0232=0016829
cce_0234=0003824
cce_0234=0004721
cce_0234=0004647
cce_0234=0016787
cce_0236=0016020
cce_0236=0016021
cce_0236=0006810
cce_0236=0005886
cce_0236=0005488
cce_0236=0008152
cce_0238=0005739
cce_0239=0016021
cce_0239=0007154
cce_0239=0007229
cce_0239=0006508
cce_0239=0004252
cce_0239=0007155
cce_0239=0005529
cce_0239=0005515
cce_0239=0008237
cce_0239=0031012
cce_0239=0008270
cce_0239=0004222
cce_0239=0005509
cce_0239=0005576
cce_0239=0009405
cce_0239=0032259
cce_0239=0016020
cce_0239=0008168
cce_0239=0003676
cce_0239=0007156
cce_0239=0004553
cce_0239=0005975
cce_0239=0000272
cce_0240=0016874
cce_0240=0008360
cce_0240=0007047
cce_0240=0009273
cce_0240=0009058
cce_0240=0000166
cce_0240=0005737
cce_0240=0051301
cce_0240=0005524
cce_0240=0003824
cce_0240=0008764
cce_0240=0009252
cce_0240=0008152
cce_0240=0007049
cce_0240=0005488
cce_0240=0009851
cce_0241=0009058
cce_0241=0004659
cce_0241=0016740
cce_0241=0016021
cce_0242=0009058
cce_0242=0016740
cce_0242=0016757
cce_0243=0009058
cce_0243=0016740
cce_0245=0016021
cce_0245=0016020
cce_0245=0006810
cce_0245=0005886
cce_0245=0005215
cce_0246=0055114
cce_0246=0006879
cce_0246=0016491
cce_0246=0006950
cce_0246=0046914
cce_0246=0008199
cce_0246=0003677
cce_0246=0016887
cce_0246=0005524
cce_0247=0016020
cce_0247=0055085
cce_0247=0043565
cce_0247=0003677
cce_0248=0003852
cce_0248=0016740
cce_0248=0008152
cce_0248=0046912
cce_0248=0019752
cce_0248=0003824
cce_0248=0009098
cce_0248=0008415
cce_0248=0009082
cce_0248=0008652
cce_0251=0005215
cce_0251=0006814
cce_0251=0016020
cce_0251=0006813
cce_0251=0008324
cce_0251=0003824
cce_0251=0055085
cce_0251=0008152
cce_0251=0005488
cce_0251=0015746
cce_0251=0015137
cce_0251=0016021
cce_0251=0006835
cce_0251=0017153
cce_0251=0006810
cce_0251=0005886
cce_0253=0016740
cce_0254=0009058
cce_0254=0016740
cce_0256=0051287
cce_0256=0050662
cce_0256=0055114
cce_0256=0016616
cce_0256=0016491
cce_0256=0003824
cce_0256=0008152
cce_0256=0003979
cce_0256=0005488
cce_0257=0016740
cce_0257=0016020
cce_0257=0004673
cce_0257=0018106
cce_0257=0005524
cce_0257=0016301
cce_0257=0007165
cce_0257=0004871
cce_0257=0000155
cce_0258=0055114
cce_0258=0016491
cce_0258=0016740
cce_0258=0008152
cce_0258=0019344
cce_0258=0004604
cce_0258=0019379
cce_0258=0005737
cce_0260=0005525
cce_0260=0000166
cce_0260=0005622
cce_0260=0017111
cce_0261=0004803
cce_0261=0006313
cce_0261=0003677
cce_0261=0003676
cce_0261=0015074
cce_0263=0003855
cce_0263=0009073
cce_0263=0016829
cce_0263=0008652
cce_0267=0005506
cce_0267=0045156
cce_0267=0016020
cce_0267=0009772
cce_0267=0009055
cce_0267=0015979
cce_0267=0019684
cce_0267=0055114
cce_0267=0030077
cce_0267=0030076
cce_0267=0046872
cce_0267=0016021
cce_0267=0009579
cce_0267=0022900
cce_0267=0009635
cce_0267=0006810
cce_0267=0009523
cce_0267=0042651
cce_0267=0030096
cce_0268=0016787
cce_0268=0016021
cce_0268=0009579
cce_0268=0042651
cce_0268=0017004
cce_0268=0016020
cce_0271=0005975
cce_0271=0043169
cce_0271=0003824
cce_0271=0016787
cce_0271=0008152
cce_0271=0016798
cce_0271=0004556
cce_0271=0005576
cce_0274=0004476
cce_0274=0006013
cce_0274=0003824
cce_0274=0008233
cce_0276=0005215
cce_0276=0009851
cce_0276=0006810
cce_0276=0000166
cce_0276=0017111
cce_0276=0005524
cce_0276=0043190
cce_0276=0016887
cce_0276=0016820
cce_0276=0008643
cce_0276=0016787
cce_0276=0015430
cce_0277=0003723
cce_0277=0004540
cce_0277=0005737
cce_0277=0006396
cce_0277=0016787
cce_0277=0003676
cce_0277=0004523
cce_0277=0004519
cce_0277=0046872
cce_0277=0004518
cce_0279=0016740
cce_0279=0008152
cce_0279=0003824
cce_0279=0030170
cce_0279=0008483
cce_0279=0016829
cce_0279=0031071
cce_0281=0005840
cce_0281=0003674
cce_0281=0005575
cce_0282=0005737
cce_0282=0000107
cce_0282=0008152
cce_0282=0000105
cce_0282=0003824
cce_0282=0008652
cce_0282=0016829
cce_0282=0016853
cce_0284=0006450
cce_0284=0005524
cce_0284=0016874
cce_0284=0006412
cce_0284=0000166
cce_0284=0050567
cce_0284=0016740
cce_0285=0005488
cce_0285=0009579
cce_0285=0042651
cce_0285=0016020
cce_0285=0015979
cce_0286=0016021
cce_0286=0016020
cce_0286=0006810
cce_0286=0005886
cce_0286=0005215
cce_0286=0015407
cce_0286=0016787
cce_0286=0008643
cce_0287=0015078
cce_0287=0016021
cce_0287=0016020
cce_0287=0015992
cce_0287=0006811
cce_0287=0006810
cce_0287=0005886
cce_0289=0006355
cce_0289=0000160
cce_0289=0000156
cce_0289=0016787
cce_0289=0008984
cce_0290=0003735
cce_0290=0006412
cce_0290=0030529
cce_0290=0005840
cce_0290=0005622
cce_0291=0031072
cce_0291=0006950
cce_0291=0008020
cce_0291=0005524
cce_0291=0000155
cce_0291=0006355
cce_0291=0016301
cce_0291=0016020
cce_0291=0018106
cce_0291=0004673
cce_0291=0004872
cce_0291=0007600
cce_0291=0004871
cce_0291=0009881
cce_0291=0016310
cce_0291=0007165
cce_0291=0045449
cce_0291=0016772
cce_0291=0016740
cce_0291=0018298
cce_0292=0016624
cce_0292=0055114
cce_0292=0043231
cce_0292=0004739
cce_0292=0008152
cce_0292=0006096
cce_0292=0016491
cce_0293=0009088
cce_0293=0009086
cce_0293=0051287
cce_0293=0050661
cce_0293=0006520
cce_0293=0005737
cce_0293=0055114
cce_0293=0016620
cce_0293=0003824
cce_0293=0046983
cce_0293=0008152
cce_0293=0008652
cce_0293=0004073
cce_0293=0005488
cce_0293=0016491
cce_0293=0019877
cce_0293=0009085
cce_0294=0019877
cce_0294=0005737
cce_0294=0008152
cce_0294=0003824
cce_0294=0008652
cce_0294=0016829
cce_0294=0009085
cce_0294=0008840
cce_0295=0046872
cce_0295=0003723
cce_0295=0016788
cce_0295=0016787
cce_0295=0005737
cce_0295=0004519
cce_0295=0004518
cce_0297=0016740
cce_0297=0007600
cce_0297=0016310
cce_0297=0016020
cce_0297=0004673
cce_0297=0018298
cce_0297=0018106
cce_0297=0005524
cce_0297=0016301
cce_0297=0007165
cce_0297=0008020
cce_0297=0000155
cce_0297=0016772
cce_0297=0045449
cce_0297=0004871
cce_0298=0006355
cce_0298=0000160
cce_0298=0000156
cce_0298=0006350
cce_0298=0045449
cce_0298=0005622
cce_0298=0003677
cce_0299=0005524
cce_0299=0006974
cce_0299=0006281
cce_0299=0030983
cce_0299=0006298
cce_0299=0005515
cce_0301=0016740
cce_0302=0016887
cce_0302=0015112
cce_0302=0005524
cce_0302=0015706
cce_0302=0000166
cce_0302=0016020
cce_0302=0017111
cce_0302=0009851
cce_0302=0016787
cce_0302=0006811
cce_0302=0006810
cce_0302=0005886
cce_0302=0042128
cce_0302=0015419
cce_0303=0016887
cce_0303=0015112
cce_0303=0005524
cce_0303=0015706
cce_0303=0000166
cce_0303=0016020
cce_0303=0017111
cce_0303=0009851
cce_0303=0016787
cce_0303=0006811
cce_0303=0006810
cce_0303=0042128
cce_0303=0005886
cce_0303=0015419
cce_0304=0015112
cce_0304=0015706
cce_0304=0016021
cce_0304=0016020
cce_0304=0006810
cce_0304=0005886
cce_0304=0005215
cce_0304=0006811
cce_0305=0016020
cce_0305=0006811
cce_0305=0006810
cce_0305=0005886
cce_0307=0016491
cce_0307=0008152
cce_0307=0003824
cce_0307=0009228
cce_0307=0016829
cce_0307=0050660
cce_0307=0055114
cce_0307=0005737
cce_0307=0043799
cce_0309=0005737
cce_0309=0000107
cce_0309=0016740
cce_0309=0016763
cce_0309=0000105
cce_0309=0003824
cce_0309=0006541
cce_0309=0008652
cce_0309=0016757
cce_0310=0003824
cce_0310=0051536
cce_0310=0046872
cce_0310=0051539
cce_0310=0055114
cce_0310=0016491
cce_0313=0030288
cce_0313=0006810
cce_0313=0005215
cce_0313=0016702
cce_0314=0046872
cce_0314=0008168
cce_0314=0005737
cce_0314=0003864
cce_0314=0016740
cce_0314=0003824
cce_0314=0015940
cce_0315=0008168
cce_0315=0016740
cce_0315=0015995
cce_0315=0015979
cce_0315=0046406
cce_0315=0003864
cce_0315=0005737
cce_0315=0003824
cce_0315=0015940
cce_0315=0046872
cce_0316=0016539
cce_0316=0003824
cce_0316=0004721
cce_0316=0016787
cce_0317=0005524
cce_0317=0004672
cce_0317=0006468
cce_0318=0030288
cce_0318=0031977
cce_0318=0009579
cce_0319=0016021
cce_0319=0006810
cce_0319=0005215
cce_0320=0055114
cce_0320=0005488
cce_0320=0016491
cce_0320=0008152
cce_0320=0016630
cce_0320=0003824
cce_0320=0016740
cce_0320=0043787
cce_0321=0055114
cce_0321=0016491
cce_0321=0016630
cce_0322=0005488
cce_0323=0019867
cce_0327=0004386
cce_0327=0009851
cce_0327=0006310
cce_0327=0016787
cce_0327=0004003
cce_0327=0003676
cce_0327=0000166
cce_0327=0005524
cce_0327=0008026
cce_0327=0006281
cce_0327=0006974
cce_0327=0003677
cce_0327=0016021
cce_0328=0006508
cce_0328=0004252
cce_0328=0042730
cce_0328=0042802
cce_0328=0016787
cce_0328=0043086
cce_0328=0008236
cce_0328=0005576
cce_0328=0005575
cce_0328=0008233
cce_0328=0005515
cce_0328=0046872
cce_0328=0030435
cce_0329=0016020
cce_0329=0008508
cce_0329=0006814
cce_0329=0015711
cce_0329=0016021
cce_0335=0007049
cce_0335=0005737
cce_0335=0007059
cce_0335=0051301
cce_0336=0009058
cce_0336=0016779
cce_0336=0016740
cce_0336=0004475
cce_0337=0008270
cce_0337=0016829
cce_0337=0004089
cce_0337=0015976
cce_0338=0016779
cce_0338=0009103
cce_0338=0016740
cce_0338=0008781
cce_0340=0005975
cce_0340=0043169
cce_0340=0003824
cce_0341=0016020
cce_0342=0016887
cce_0342=0005524
cce_0342=0000166
cce_0342=0017111
cce_0342=0009851
cce_0342=0015419
cce_0342=0016787
cce_0348=0003723
cce_0348=0006278
cce_0348=0003964
cce_0358=0004803
cce_0358=0006313
cce_0358=0003677
cce_0359=0016887
cce_0359=0015112
cce_0359=0005524
cce_0359=0015706
cce_0359=0000166
cce_0359=0016020
cce_0359=0017111
cce_0359=0009851
cce_0362=0006259
cce_0362=0005524
cce_0362=0004527
cce_0362=0006281
cce_0362=0008270
cce_0362=0004518
cce_0362=0003723
cce_0362=0016787
cce_0362=0003938
cce_0362=0004810
cce_0362=0008152
cce_0362=0003824
cce_0362=0000166
cce_0362=0006396
cce_0362=0016779
cce_0362=0055114
cce_0362=0030145
cce_0362=0016740
cce_0362=0016491
cce_0364=0016846
cce_0364=0008152
cce_0364=0008150
cce_0364=0005575
cce_0365=0003824
cce_0365=0016301
cce_0366=0016740
cce_0366=0016788
cce_0366=0006310
cce_0366=0006974
cce_0366=0003676
cce_0366=0005737
cce_0366=0016301
cce_0366=0004424
cce_0366=0016829
cce_0366=0000105
cce_0366=0006281
cce_0366=0006139
cce_0366=0008652
cce_0367=0005524
cce_0367=0004672
cce_0367=0006468
cce_0367=0004497
cce_0368=0016887
cce_0368=0005524
cce_0368=0000166
cce_0368=0017111
cce_0368=0009851
cce_0368=0016020
cce_0368=0016787
cce_0368=0006810
cce_0368=0042954
cce_0368=0042953
cce_0368=0005886
cce_0368=0015419
cce_0369=0010181
cce_0369=0016301
cce_0370=0006508
cce_0370=0004252
cce_0370=0003824
cce_0370=0008233
cce_0370=0005515
cce_0370=0016787
cce_0370=0055114
cce_0370=0016491
cce_0370=0032440
cce_0370=0030288
cce_0371=0006855
cce_0371=0016021
cce_0371=0016020
cce_0371=0015238
cce_0371=0055085
cce_0371=0015297
cce_0372=0006355
cce_0372=0000160
cce_0372=0000155
cce_0372=0004871
cce_0372=0007165
cce_0372=0000156
cce_0374=0009058
cce_0374=0016740
cce_0374=0016757
cce_0374=0047244
cce_0377=0008168
cce_0377=0016740
cce_0377=0004719
cce_0377=0006464
cce_0378=0016740
cce_0379=0008168
cce_0379=0016740
cce_0379=0008152
cce_0382=0008168
cce_0382=0016740
cce_0382=0006231
cce_0382=0004799
cce_0382=0006235
cce_0382=0009165
cce_0382=0005737
cce_0383=0046080
cce_0383=0016787
cce_0383=0009117
cce_0383=0009220
cce_0383=0006229
cce_0383=0008829
cce_0383=0005515
cce_0384=0046872
cce_0384=0009117
cce_0384=0004170
cce_0384=0046080
cce_0384=0006220
cce_0384=0000287
cce_0384=0016787
cce_0387=0016810
cce_0387=0016787
cce_0387=0003824
cce_0387=0008270
cce_0388=0016021
cce_0388=0009851
cce_0388=0016020
cce_0388=0006812
cce_0388=0015662
cce_0388=0016787
cce_0388=0000166
cce_0388=0005524
cce_0388=0006754
cce_0388=0003824
cce_0388=0008152
cce_0388=0016820
cce_0388=0005886
cce_0388=0005388
cce_0389=0008324
cce_0389=0005488
cce_0389=0008152
cce_0389=0003824
cce_0389=0006813
cce_0390=0008324
cce_0390=0016021
cce_0390=0055085
cce_0390=0006812
cce_0390=0016787
cce_0391=0046872
cce_0391=0016564
cce_0391=0005524
cce_0391=0006350
cce_0391=0000166
cce_0391=0045449
cce_0391=0003677
cce_0394=0016787
cce_0394=0005975
cce_0394=0043169
cce_0394=0003824
cce_0394=0008152
cce_0394=0016798
cce_0394=0047798
cce_0395=0006807
cce_0395=0016740
cce_0395=0008415
cce_0395=0016810
cce_0395=0016787
cce_0396=0045239
cce_0396=0004333
cce_0396=0006099
cce_0396=0003824
cce_0396=0006106
cce_0396=0016829
cce_0396=0005737
cce_0397=0055114
cce_0397=0008937
cce_0399=0016021
cce_0399=0004930
cce_0399=0007186
cce_0399=0004872
cce_0400=0009522
cce_0400=0016020
cce_0400=0015979
cce_0400=0016021
cce_0400=0009579
cce_0400=0042651
cce_0401=0019277
cce_0401=0016765
cce_0401=0005737
cce_0401=0016740
cce_0401=0003824
cce_0401=0008760
cce_0401=0009252
cce_0401=0007047
cce_0401=0008360
cce_0401=0051301
cce_0401=0007049
cce_0401=0016787
cce_0401=0005524
cce_0401=0001932
cce_0401=0005952
cce_0401=0008603
cce_0401=0009851
cce_0401=0000166
cce_0401=0016887
cce_0401=0017111
cce_0401=0015419
cce_0402=0003723
cce_0402=0008168
cce_0402=0016740
cce_0402=0006396
cce_0402=0008173
cce_0402=0009020
cce_0403=0016020
cce_0403=0055085
cce_0404=0009058
cce_0404=0016742
cce_0404=0016597
cce_0404=0008152
cce_0404=0008864
cce_0404=0006189
cce_0404=0016787
cce_0404=0016740
cce_0404=0051287
cce_0404=0008270
cce_0404=0055114
cce_0404=0000105
cce_0404=0016491
cce_0404=0004399
cce_0404=0046872
cce_0404=0008652
cce_0404=0006730
cce_0404=0006164
cce_0405=0004616
cce_0405=0050662
cce_0405=0055114
cce_0405=0006573
cce_0405=0006098
cce_0405=0016491
cce_0405=0003824
cce_0405=0008152
cce_0405=0008442
cce_0405=0005488
cce_0407=0009058
cce_0407=0005524
cce_0407=0008270
cce_0407=0005622
cce_0407=0016874
cce_0407=0009396
cce_0407=0004326
cce_0408=0003676
cce_0408=0004519
cce_0408=0016740
cce_0408=0016310
cce_0408=0016020
cce_0408=0004673
cce_0408=0018106
cce_0408=0000166
cce_0408=0005524
cce_0408=0016301
cce_0408=0007165
cce_0408=0000160
cce_0408=0006355
cce_0408=0004871
cce_0408=0000155
cce_0408=0016772
cce_0409=0009055
cce_0409=0020037
cce_0409=0006355
cce_0409=0000155
cce_0409=0016021
cce_0409=0015420
cce_0409=0046140
cce_0409=0016702
cce_0409=0009236
cce_0409=0004871
cce_0409=0070469
cce_0409=0009060
cce_0409=0005506
cce_0409=0008152
cce_0409=0003824
cce_0409=0022900
cce_0409=0007165
cce_0409=0000160
cce_0409=0008168
cce_0409=0055114
cce_0409=0006810
cce_0409=0016740
cce_0409=0016491
cce_0409=0030170
cce_0409=0003834
cce_0410=0003723
cce_0410=0003676
cce_0410=0006278
cce_0410=0004519
cce_0410=0003964
cce_0410=0016779
cce_0410=0016740
cce_0411=0016740
cce_0411=0008415
cce_0411=0008925
cce_0412=0016740
cce_0413=0009306
cce_0413=0016020
cce_0413=0008565
cce_0414=0016021
cce_0414=0016020
cce_0414=0006810
cce_0414=0005215
cce_0418=0015627
cce_0418=0009306
cce_0418=0016021
cce_0418=0016020
cce_0418=0015628
cce_0418=0008565
cce_0418=0006810
cce_0419=0005524
cce_0419=0000166
cce_0419=0017111
cce_0419=0009851
cce_0419=0006810
cce_0419=0005622
cce_0420=0005524
cce_0420=0006810
cce_0420=0005622
cce_0420=0000166
cce_0420=0017111
cce_0420=0009851
cce_0420=0016740
cce_0420=0016310
cce_0420=0016020
cce_0420=0004673
cce_0420=0018106
cce_0420=0016301
cce_0420=0007165
cce_0420=0000160
cce_0420=0006355
cce_0420=0004871
cce_0420=0000155
cce_0420=0016772
cce_0422=0042752
cce_0422=0005524
cce_0422=0006281
cce_0422=0003684
cce_0422=0000287
cce_0422=0045449
cce_0422=0004674
cce_0422=0003677
cce_0422=0016740
cce_0422=0007623
cce_0422=0000166
cce_0422=0016301
cce_0422=0004712
cce_0422=0048511
cce_0422=0046872
cce_0422=0006350
cce_0422=0046777
cce_0423=0007623
cce_0423=0048511
cce_0424=0007623
cce_0424=0006468
cce_0424=0005515
cce_0424=0048511
cce_0424=0042753
cce_0424=0009649
cce_0424=0042802
cce_0425=0006629
cce_0425=0004607
cce_0425=0006950
cce_0425=0031072
cce_0425=0016301
cce_0425=0005524
cce_0425=0004672
cce_0425=0000166
cce_0425=0006468
cce_0425=0009851
cce_0425=0004674
cce_0426=0009058
cce_0426=0016742
cce_0426=0016740
cce_0426=0004644
cce_0426=0006189
cce_0426=0008168
cce_0427=0046872
cce_0427=0055114
cce_0427=0016491
cce_0427=0051537
cce_0427=0051536
cce_0427=0018489
cce_0427=0016702
cce_0429=0007049
cce_0429=0005737
cce_0429=0007059
cce_0429=0051301
cce_0434=0005524
cce_0434=0000166
cce_0434=0017111
cce_0434=0009851
cce_0434=0006810
cce_0434=0005622
cce_0435=0048511
cce_0435=0007623
cce_0436=0016020
cce_0437=0005737
cce_0437=0016740
cce_0437=0008616
cce_0437=0016853
cce_0438=0005737
cce_0438=0016740
cce_0438=0008616
cce_0438=0016853
cce_0438=0016757
cce_0439=0006355
cce_0439=0003677
cce_0439=0006508
cce_0439=0004197
cce_0439=0016301
cce_0439=0005524
cce_0439=0004672
cce_0439=0000166
cce_0439=0006468
cce_0439=0009851
cce_0439=0004674
cce_0440=0016311
cce_0440=0050380
cce_0440=0016020
cce_0440=0005886
cce_0440=0016740
cce_0440=0009038
cce_0440=0016301
cce_0440=0016787
cce_0440=0007047
cce_0440=0008360
cce_0440=0016021
cce_0440=0046677
cce_0440=0009252
cce_0441=0030096
cce_0444=0005488
cce_0444=0016021
cce_0444=0004871
cce_0444=0016020
cce_0444=0007165
cce_0444=0006935
cce_0445=0006935
cce_0445=0004871
cce_0445=0007165
cce_0445=0005622
cce_0446=0006355
cce_0446=0000160
cce_0446=0000156
cce_0446=0016787
cce_0446=0008984
cce_0448=0006355
cce_0448=0000160
cce_0448=0000156
cce_0450=0009236
cce_0450=0016021
cce_0450=0016874
cce_0450=0043757
cce_0450=0005216
cce_0450=0016020
cce_0450=0055085
cce_0450=0005247
cce_0450=0006821
cce_0451=0016846
cce_0451=0008152
cce_0452=0006821
cce_0452=0005247
cce_0452=0016020
cce_0452=0055085
cce_0452=0005216
cce_0455=0031072
cce_0455=0006950
cce_0455=0006260
cce_0455=0005737
cce_0455=0005524
cce_0455=0009408
cce_0455=0006457
cce_0455=0046872
cce_0455=0051082
cce_0456=0016021
cce_0456=0009579
cce_0456=0042651
cce_0456=0016020
cce_0457=0016810
cce_0457=0016787
cce_0457=0005975
cce_0457=0003824
cce_0457=0050119
cce_0457=0045493
cce_0458=0008168
cce_0458=0008152
cce_0458=0016740
cce_0458=0009851
cce_0458=0004222
cce_0458=0016021
cce_0458=0016020
cce_0458=0030163
cce_0458=0000166
cce_0458=0017111
cce_0458=0008270
cce_0458=0005524
cce_0458=0006508
cce_0460=0055114
cce_0460=0005488
cce_0460=0016491
cce_0460=0008152
cce_0460=0004318
cce_0460=0003824
cce_0460=0006633
cce_0460=0004319
cce_0460=0008610
cce_0461=0006355
cce_0461=0006350
cce_0461=0045449
cce_0461=0005622
cce_0461=0003700
cce_0461=0003677
cce_0462=0006355
cce_0462=0043565
cce_0462=0003700
cce_0462=0016021
cce_0462=0016020
cce_0463=0006139
cce_0463=0003676
cce_0463=0006974
cce_0463=0006281
cce_0463=0005737
cce_0463=0016788
cce_0463=0006310
cce_0464=0008146
cce_0464=0016740
cce_0464=0016021
cce_0464=0016020
cce_0464=0005794
cce_0464=0006954
cce_0464=0006478
cce_0464=0000139
cce_0464=0008476
cce_0464=0005624
cce_0468=0055085
cce_0470=0006355
cce_0470=0045152
cce_0471=0009451
cce_0471=0008152
cce_0471=0003824
cce_0471=0051539
cce_0471=0051536
cce_0471=0016787
cce_0471=0003676
cce_0471=0005737
cce_0471=0003723
cce_0471=0004523
cce_0471=0004519
cce_0471=0046872
cce_0471=0004518
cce_0472=0030288
cce_0472=0006810
cce_0472=0005215
cce_0474=0005515
cce_0474=0005525
cce_0474=0007264
cce_0474=0000166
cce_0474=0004888
cce_0474=0007165
cce_0474=0045087
cce_0474=0031224
cce_0474=0000151
cce_0474=0016567
cce_0474=0004842
cce_0474=0005622
cce_0475=0016740
cce_0475=0004364
cce_0476=0008299
cce_0476=0016114
cce_0476=0016829
cce_0476=0008685
cce_0476=0046872
cce_0477=0055114
cce_0477=0016491
cce_0477=0051287
cce_0479=0055114
cce_0479=0006879
cce_0479=0016491
cce_0479=0006950
cce_0479=0046914
cce_0479=0008199
cce_0479=0046872
cce_0479=0003677
cce_0480=0006032
cce_0480=0050832
cce_0480=0004568
cce_0480=0016998
cce_0480=0042742
cce_0481=0005488
cce_0481=0006508
cce_0481=0004197
cce_0482=0046872
cce_0482=0030001
cce_0482=0003867
cce_0482=0016740
cce_0482=0003824
cce_0482=0030170
cce_0482=0008483
cce_0483=0016702
cce_0483=0055114
cce_0483=0048037
cce_0483=0005488
cce_0483=0016491
cce_0483=0008152
cce_0483=0003824
cce_0483=0030267
cce_0483=0016616
cce_0484=0003676
cce_0484=0004527
cce_0484=0006281
cce_0484=0016787
cce_0484=0006310
cce_0484=0030145
cce_0484=0008409
cce_0485=0005525
cce_0485=0005622
cce_0487=0006351
cce_0487=0003899
cce_0487=0003677
cce_0487=0016779
cce_0487=0016740
cce_0487=0006350
cce_0489=0016020
cce_0489=0055085
cce_0489=0001932
cce_0489=0005952
cce_0489=0008603
cce_0490=0006750
cce_0490=0005524
cce_0490=0003824
cce_0490=0004363
cce_0490=0016874
cce_0490=0046872
cce_0490=0000166
cce_0491=0045454
cce_0491=0009055
cce_0491=0015035
cce_0492=0005488
cce_0493=0046872
cce_0493=0003874
cce_0493=0006729
cce_0493=0016829
cce_0494=0016021
cce_0494=0009579
cce_0494=0042651
cce_0494=0017004
cce_0494=0016020
cce_0495=0030288
cce_0497=0042626
cce_0497=0009851
cce_0497=0016021
cce_0497=0006810
cce_0497=0000166
cce_0497=0017111
cce_0497=0005524
cce_0497=0016887
cce_0497=0055085
cce_0497=0016787
cce_0497=0015415
cce_0499=0006461
cce_0499=0008535
cce_0499=0016021
cce_0499=0009579
cce_0499=0042651
cce_0499=0017004
cce_0499=0016020
cce_0499=0016491
cce_0499=0008152
cce_0502=0016740
cce_0502=0006207
cce_0502=0016757
cce_0502=0004588
cce_0502=0004590
cce_0502=0016831
cce_0502=0016829
cce_0502=0003824
cce_0502=0006221
cce_0502=0009116
cce_0502=0008152
cce_0503=0009378
cce_0503=0004386
cce_0503=0006310
cce_0503=0016787
cce_0503=0003677
cce_0503=0006974
cce_0503=0000166
cce_0503=0017111
cce_0503=0005524
cce_0503=0006281
cce_0503=0009432
cce_0503=0009851
cce_0503=0008821
cce_0504=0009058
cce_0504=0016740
cce_0504=0016757
cce_0505=0003755
cce_0505=0006457
cce_0505=0016853
cce_0505=0031977
cce_0505=0009579
cce_0508=0016301
cce_0508=0004612
cce_0508=0005524
cce_0508=0004611
cce_0508=0005737
cce_0508=0017076
cce_0508=0006094
cce_0508=0016829
cce_0508=0000166
cce_0508=0016831
cce_0509=0005524
cce_0509=0006412
cce_0509=0006423
cce_0509=0005737
cce_0509=0004812
cce_0509=0000166
cce_0509=0006418
cce_0509=0004817
cce_0509=0016874
cce_0509=0046872
cce_0510=0016740
cce_0510=0009088
cce_0510=0016310
cce_0510=0000166
cce_0510=0005737
cce_0510=0005524
cce_0510=0016301
cce_0510=0006566
cce_0510=0004413
cce_0510=0008652
cce_0510=0009851
cce_0511=0008168
cce_0511=0005488
cce_0511=0016740
cce_0511=0009058
cce_0511=0008152
cce_0512=0008168
cce_0512=0016740
cce_0512=0046872
cce_0512=0009451
cce_0512=0031419
cce_0512=0003824
cce_0512=0051539
cce_0512=0051536
cce_0512=0009058
cce_0512=0008152
cce_0512=0006487
cce_0512=0003827
cce_0512=0000139
cce_0513=0008168
cce_0513=0016740
cce_0513=0008171
cce_0514=0008168
cce_0514=0008152
cce_0515=0009058
cce_0515=0008168
cce_0515=0016740
cce_0515=0008152
cce_0515=0005488
cce_0515=0031419
cce_0515=0009451
cce_0515=0016757
cce_0515=0051539
cce_0515=0051536
cce_0515=0003824
cce_0515=0009011
cce_0515=0046872
cce_0516=0009058
cce_0516=0016740
cce_0516=0004553
cce_0516=0009254
cce_0516=0019867
cce_0516=0008168
cce_0516=0008152
cce_0516=0008171
cce_0516=0005488
cce_0516=0000271
cce_0516=0015774
cce_0516=0016757
cce_0517=0016740
cce_0517=0016757
cce_0518=0055114
cce_0518=0016491
cce_0518=0046914
cce_0519=0008168
cce_0519=0016740
cce_0519=0016757
cce_0519=0008152
cce_0520=0008168
cce_0520=0016740
cce_0520=0008152
cce_0520=0003674
cce_0520=0005575
cce_0521=0008168
cce_0521=0016740
cce_0521=0004719
cce_0521=0006464
cce_0522=0008168
cce_0522=0016740
cce_0522=0008152
cce_0524=0009058
cce_0524=0016740
cce_0524=0016757
cce_0525=0009058
cce_0525=0016740
cce_0525=0005488
cce_0526=0004719
cce_0526=0006464
cce_0526=0008168
cce_0526=0016740
cce_0528=0016020
cce_0528=0006493
cce_0528=0000030
cce_0528=0005886
cce_0528=0016740
cce_0529=0016787
cce_0529=0003824
cce_0529=0018785
cce_0530=0006171
cce_0530=0004016
cce_0530=0016829
cce_0530=0016740
cce_0530=0016310
cce_0530=0004674
cce_0530=0016020
cce_0530=0004673
cce_0530=0004672
cce_0530=0018106
cce_0530=0006468
cce_0530=0005524
cce_0530=0016301
cce_0530=0007165
cce_0530=0000155
cce_0530=0016772
cce_0531=0004871
cce_0531=0007165
cce_0532=0055114
cce_0532=0016491
cce_0532=0051287
cce_0532=0005488
cce_0535=0009579
cce_0535=0042651
cce_0535=0016020
cce_0538=0009236
cce_0538=0008168
cce_0538=0016740
cce_0538=0008152
cce_0538=0008757
cce_0538=0030788
cce_0538=0043781
cce_0539=0006355
cce_0539=0000160
cce_0539=0000155
cce_0539=0004871
cce_0539=0007165
cce_0539=0000156
cce_0539=0016301
cce_0539=0005524
cce_0539=0004672
cce_0539=0006468
cce_0539=0004674
cce_0540=0006355
cce_0540=0003723
cce_0540=0008168
cce_0540=0006364
cce_0540=0005737
cce_0540=0016740
cce_0540=0008649
cce_0543=0016740
cce_0543=0008152
cce_0543=0008080
cce_0543=0008415
cce_0544=0015087
cce_0544=0016021
cce_0544=0015693
cce_0544=0016020
cce_0544=0030001
cce_0544=0055085
cce_0544=0046873
cce_0544=0015095
cce_0544=0006824
cce_0544=0042651
cce_0544=0017004
cce_0544=0009579
cce_0546=0055114
cce_0546=0016491
cce_0546=0051287
cce_0546=0004386
cce_0547=0009399
cce_0547=0051287
cce_0547=0008270
cce_0547=0055114
cce_0547=0000105
cce_0547=0016491
cce_0547=0004399
cce_0547=0008152
cce_0547=0046872
cce_0547=0008652
cce_0548=0009399
cce_0549=0051188
cce_0549=0016740
cce_0549=0008152
cce_0549=0046912
cce_0549=0019752
cce_0549=0003824
cce_0549=0004410
cce_0549=0016829
cce_0549=0003852
cce_0549=0008415
cce_0549=0009399
cce_0553=0005737
cce_0553=0016740
cce_0553=0009001
cce_0553=0006535
cce_0553=0008415
cce_0554=0046872
cce_0554=0009399
cce_0554=0003824
cce_0554=0051539
cce_0554=0009108
cce_0554=0051536
cce_0555=0046872
cce_0555=0009399
cce_0555=0003824
cce_0555=0051539
cce_0555=0009108
cce_0555=0051536
cce_0556=0009055
cce_0556=0051536
cce_0556=0046872
cce_0556=0051539
cce_0556=0022900
cce_0556=0009399
cce_0556=0006810
cce_0556=0003676
cce_0556=0008270
cce_0556=0043565
cce_0556=0003677
cce_0557=0006520
cce_0557=0008152
cce_0557=0003824
cce_0557=0031071
cce_0557=0030170
cce_0557=0016740
cce_0557=0005506
cce_0557=0016226
cce_0557=0008483
cce_0557=0051536
cce_0557=0016829
cce_0557=0009399
cce_0558=0016226
cce_0558=0005506
cce_0558=0051536
cce_0559=0009851
cce_0559=0009399
cce_0559=0000166
cce_0559=0005524
cce_0559=0055114
cce_0559=0051539
cce_0559=0016491
cce_0559=0051536
cce_0559=0016612
cce_0559=0046872
cce_0559=0016163
cce_0560=0009399
cce_0560=0000166
cce_0560=0005524
cce_0560=0055114
cce_0560=0016491
cce_0560=0051536
cce_0560=0016612
cce_0560=0046872
cce_0560=0016163
cce_0561=0009399
cce_0561=0000166
cce_0561=0005524
cce_0561=0055114
cce_0561=0016491
cce_0561=0051536
cce_0561=0016612
cce_0561=0046872
cce_0561=0016163
cce_0563=0055114
cce_0563=0006461
cce_0563=0016491
cce_0563=0009399
cce_0563=0016163
cce_0563=0005515
cce_0564=0055114
cce_0564=0006461
cce_0564=0016491
cce_0564=0009399
cce_0564=0016163
cce_0564=0005515
cce_0565=0051188
cce_0565=0009399
cce_0565=0051540
cce_0567=0009399
cce_0568=0009399
cce_0569=0005488
cce_0569=0008152
cce_0569=0003824
cce_0569=0043158
cce_0569=0009399
cce_0570=0016226
cce_0570=0005198
cce_0570=0051536
cce_0570=0009399
cce_0570=0043158
cce_0571=0046872
cce_0571=0009055
cce_0571=0022900
cce_0571=0051537
cce_0571=0051536
cce_0571=0055114
cce_0571=0016491
cce_0571=0008860
cce_0571=0009399
cce_0571=0006810
cce_0573=0051188
cce_0573=0009399
cce_0573=0051540
cce_0574=0005525
cce_0574=0015684
cce_0574=0016021
cce_0574=0000166
cce_0574=0015093
cce_0574=0001882
cce_0574=0017111
cce_0574=0005622
cce_0575=0015684
cce_0575=0001882
cce_0575=0016021
cce_0575=0015093
cce_0575=0008168
cce_0575=0016740
cce_0575=0050342
cce_0575=0008152
cce_0575=0005525
cce_0575=0000166
cce_0575=0017111
cce_0576=0005506
cce_0576=0008150
cce_0577=0016021
cce_0578=0005215
cce_0578=0016021
cce_0578=0009851
cce_0578=0016020
cce_0578=0015689
cce_0578=0006810
cce_0578=0000166
cce_0578=0017111
cce_0578=0005524
cce_0578=0016887
cce_0578=0015098
cce_0578=0005886
cce_0578=0015419
cce_0578=0016787
cce_0579=0009055
cce_0579=0051536
cce_0579=0055114
cce_0579=0016491
cce_0579=0046872
cce_0579=0051539
cce_0579=0009399
cce_0579=0006810
cce_0579=0022900
cce_0580=0003674
cce_0580=0009405
cce_0584=0051188
cce_0584=0009399
cce_0584=0051540
cce_0584=0005488
cce_0586=0005488
cce_0587=0009116
cce_0587=0016740
cce_0587=0016757
cce_0588=0005488
cce_0588=0030288
cce_0588=0016301
cce_0588=0005524
cce_0588=0004672
cce_0588=0006468
cce_0588=0004674
cce_0589=0020037
cce_0589=0009055
cce_0589=0005506
cce_0589=0031977
cce_0589=0015979
cce_0589=0006810
cce_0589=0009579
cce_0589=0055114
cce_0589=0022900
cce_0589=0046872
cce_0589=0009536
cce_0589=0009507
cce_0589=0009543
cce_0590=0009055
cce_0590=0005507
cce_0590=0046872
cce_0590=0055114
cce_0590=0022900
cce_0590=0006810
cce_0591=0008152
cce_0591=0003824
cce_0591=0008700
cce_0591=0016829
cce_0591=0008675
cce_0591=0003676
cce_0591=0015074
cce_0591=0003677
cce_0592=0008675
cce_0592=0016829
cce_0593=0006508
cce_0593=0004252
cce_0593=0008233
cce_0593=0016787
cce_0594=0016740
cce_0594=0004349
cce_0594=0000166
cce_0594=0005737
cce_0594=0005524
cce_0594=0003723
cce_0594=0016301
cce_0594=0006561
cce_0594=0008652
cce_0595=0016301
cce_0595=0005524
cce_0595=0016740
cce_0595=0000166
cce_0595=0006096
cce_0595=0004340
cce_0595=0005737
cce_0596=0009307
cce_0596=0004519
cce_0596=0003677
cce_0597=0016787
cce_0597=0003847
cce_0597=0016042
cce_0598=0030288
cce_0600=0016787
cce_0600=0008894
cce_0600=0003824
cce_0600=0004309
cce_0601=0006355
cce_0601=0006352
cce_0601=0006350
cce_0601=0045449
cce_0601=0016987
cce_0601=0003700
cce_0601=0003677
cce_0601=0019861
cce_0603=0055114
cce_0603=0048038
cce_0603=0016491
cce_0603=0042773
cce_0603=0008137
cce_0603=0050136
cce_0603=0016021
cce_0603=0016020
cce_0603=0005886
cce_0603=0016740
cce_0603=0004781
cce_0603=0000166
cce_0603=0005525
cce_0603=0016779
cce_0603=0005622
cce_0603=0003924
cce_0604=0055114
cce_0604=0048038
cce_0604=0016491
cce_0604=0042773
cce_0604=0008137
cce_0604=0050136
cce_0604=0005739
cce_0604=0006120
cce_0604=0016740
cce_0604=0004781
cce_0604=0000166
cce_0604=0005525
cce_0604=0016779
cce_0604=0005622
cce_0604=0003924
cce_0606=0046872
cce_0606=0000287
cce_0606=0005975
cce_0606=0016868
cce_0606=0004614
cce_0606=0016853
cce_0607=0003676
cce_0607=0004523
cce_0608=0016020
cce_0608=0030288
cce_0608=0015031
cce_0608=0008565
cce_0611=0009058
cce_0611=0016851
cce_0611=0015995
cce_0611=0016874
cce_0611=0051116
cce_0612=0008150
cce_0612=0005575
cce_0612=0050662
cce_0612=0044237
cce_0612=0050661
cce_0612=0008712
cce_0612=0005975
cce_0612=0003824
cce_0612=0016853
cce_0612=0008152
cce_0612=0005488
cce_0615=0009058
cce_0615=0016851
cce_0615=0015995
cce_0615=0016874
cce_0615=0051116
cce_0616=0008168
cce_0616=0008152
cce_0616=0016740
cce_0617=0009058
cce_0617=0016740
cce_0617=0016757
cce_0617=0050662
cce_0617=0044237
cce_0617=0006012
cce_0617=0003824
cce_0617=0016853
cce_0617=0008152
cce_0617=0003978
cce_0617=0005488
cce_0619=0009225
cce_0619=0005488
cce_0619=0008152
cce_0619=0044237
cce_0619=0003824
cce_0619=0050662
cce_0619=0008460
cce_0619=0016829
cce_0619=0016491
cce_0619=0009851
cce_0619=0000166
cce_0619=0017111
cce_0619=0005524
cce_0619=0016887
cce_0621=0003779
cce_0621=0007010
cce_0623=0016740
cce_0623=0000175
cce_0623=0006396
cce_0623=0005739
cce_0623=0005737
cce_0623=0003723
cce_0623=0016779
cce_0623=0006402
cce_0623=0004654
cce_0624=0055114
cce_0624=0016491
cce_0624=0050660
cce_0624=0003954
cce_0626=0016740
cce_0626=0008152
cce_0626=0008080
cce_0626=0050661
cce_0626=0005737
cce_0626=0055114
cce_0626=0003855
cce_0626=0016491
cce_0626=0009073
cce_0626=0003824
cce_0626=0004764
cce_0626=0008652
cce_0626=0005488
cce_0627=0005488
cce_0627=0007268
cce_0627=0033130
cce_0627=0005856
cce_0627=0045211
cce_0627=0030054
cce_0627=0008270
cce_0628=0009082
cce_0628=0003984
cce_0628=0016597
cce_0628=0008152
cce_0628=0016740
cce_0628=0008652
cce_0630=0004222
cce_0630=0016021
cce_0630=0016020
cce_0630=0016787
cce_0630=0008237
cce_0630=0008233
cce_0630=0006508
cce_0630=0005515
cce_0630=0046872
cce_0630=0005886
cce_0632=0008168
cce_0632=0008152
cce_0632=0016740
cce_0634=0004803
cce_0634=0006313
cce_0634=0003677
cce_0635=0004386
cce_0635=0016787
cce_0635=0003677
cce_0635=0004003
cce_0635=0000166
cce_0635=0005524
cce_0635=0006281
cce_0635=0006401
cce_0635=0004519
cce_0635=0005488
cce_0635=0017111
cce_0635=0009851
cce_0636=0019684
cce_0636=0009055
cce_0636=0030077
cce_0636=0030076
cce_0636=0046872
cce_0636=0016021
cce_0636=0016020
cce_0636=0009579
cce_0636=0045156
cce_0636=0005506
cce_0636=0022900
cce_0636=0015979
cce_0636=0009772
cce_0636=0009635
cce_0636=0055114
cce_0636=0006810
cce_0636=0009523
cce_0636=0042651
cce_0636=0030096
cce_0637=0016020
cce_0637=0016021
cce_0637=0005886
cce_0638=0003723
cce_0638=0003676
cce_0638=0006278
cce_0638=0004519
cce_0638=0003964
cce_0639=0004803
cce_0639=0006313
cce_0639=0003677
cce_0640=0004803
cce_0640=0006313
cce_0640=0003677
cce_0641=0006508
cce_0641=0004252
cce_0641=0008236
cce_0641=0016787
cce_0641=0008233
cce_0641=0005524
cce_0641=0005737
cce_0641=0000166
cce_0644=0006355
cce_0644=0006352
cce_0644=0006350
cce_0644=0045449
cce_0644=0016987
cce_0644=0003700
cce_0644=0003677
cce_0644=0019861
cce_0645=0016887
cce_0645=0005524
cce_0645=0000166
cce_0645=0017111
cce_0645=0009851
cce_0645=0015419
cce_0645=0006310
cce_0645=0006259
cce_0645=0016787
cce_0645=0003677
cce_0645=0006974
cce_0645=0003676
cce_0645=0006281
cce_0645=0046872
cce_0646=0009306
cce_0646=0016020
cce_0646=0055085
cce_0646=0005524
cce_0646=0008565
cce_0648=0016021
cce_0648=0016020
cce_0648=0005886
cce_0648=0006310
cce_0648=0006259
cce_0648=0003677
cce_0648=0006974
cce_0648=0003676
cce_0648=0006281
cce_0648=0046872
cce_0650=0016020
cce_0651=0055114
cce_0651=0008615
cce_0651=0010181
cce_0651=0004733
cce_0653=0008233
cce_0654=0046872
cce_0654=0009055
cce_0654=0022900
cce_0654=0051537
cce_0654=0051536
cce_0654=0055114
cce_0654=0016491
cce_0654=0008860
cce_0654=0005515
cce_0654=0006810
cce_0655=0043565
cce_0655=0000166
cce_0655=0017111
cce_0655=0009851
cce_0655=0046872
cce_0655=0055114
cce_0655=0042823
cce_0655=0016491
cce_0655=0005737
cce_0655=0050570
cce_0655=0008615
cce_0655=0051287
cce_0656=0016740
cce_0656=0016310
cce_0656=0016020
cce_0656=0004673
cce_0656=0018106
cce_0656=0005524
cce_0656=0016301
cce_0656=0007165
cce_0656=0000160
cce_0656=0006355
cce_0656=0004871
cce_0656=0000156
cce_0656=0000155
cce_0656=0016772
cce_0656=0008020
cce_0656=0007600
cce_0656=0045449
cce_0656=0018298
cce_0656=0000166
cce_0656=0016021
cce_0657=0006355
cce_0657=0000160
cce_0657=0000156
cce_0657=0007600
cce_0657=0008020
cce_0657=0045449
cce_0657=0018298
cce_0657=0016740
cce_0657=0016310
cce_0657=0016020
cce_0657=0004673
cce_0657=0018106
cce_0657=0005524
cce_0657=0016301
cce_0657=0007165
cce_0657=0000155
cce_0657=0016772
cce_0657=0004871
cce_0657=0009190
cce_0657=0016849
cce_0657=0023034
cce_0657=0000166
cce_0658=0005488
cce_0658=0016829
cce_0658=0016226
cce_0658=0005515
cce_0659=0045156
cce_0659=0016168
cce_0659=0019684
cce_0659=0009521
cce_0659=0009772
cce_0659=0016020
cce_0659=0030076
cce_0659=0009767
cce_0659=0016021
cce_0659=0042651
cce_0659=0015979
cce_0659=0018298
cce_0659=0009579
cce_0659=0009523
cce_0659=0030096
cce_0660=0005506
cce_0660=0045156
cce_0660=0016021
cce_0660=0042651
cce_0660=0016020
cce_0660=0009772
cce_0660=0009055
cce_0660=0015979
cce_0660=0006810
cce_0660=0019684
cce_0660=0009579
cce_0660=0009523
cce_0660=0030077
cce_0660=0030076
cce_0660=0022900
cce_0660=0046872
cce_0660=0030096
cce_0661=0006412
cce_0661=0016884
cce_0663=0055114
cce_0663=0016491
cce_0663=0009055
cce_0663=0022900
cce_0663=0016627
cce_0663=0050660
cce_0663=0008177
cce_0663=0000104
cce_0664=0055114
cce_0664=0016491
cce_0664=0008177
cce_0666=0004347
cce_0666=0005737
cce_0666=0006096
cce_0666=0016853
cce_0666=0006094
cce_0668=0004655
cce_0668=0016829
cce_0669=0016740
cce_0669=0009851
cce_0669=0000166
cce_0669=0005524
cce_0669=0016301
cce_0669=0005945
cce_0669=0006096
cce_0669=0008443
cce_0669=0006002
cce_0669=0003872
cce_0669=0005737
cce_0669=0046872
cce_0670=0016740
cce_0670=0032259
cce_0670=0008168
cce_0670=0008170
cce_0670=0003677
cce_0670=0016787
cce_0670=0003676
cce_0670=0006306
cce_0670=0009035
cce_0670=0006304
cce_0670=0004519
cce_0671=0008170
cce_0671=0006306
cce_0671=0003676
cce_0671=0008168
cce_0671=0006304
cce_0671=0032259
cce_0671=0003677
cce_0671=0016740
cce_0671=0016787
cce_0671=0009035
cce_0671=0004519
cce_0675=0055114
cce_0675=0016491
cce_0675=0005783
cce_0675=0005506
cce_0675=0006633
cce_0678=0043565
cce_0678=0003700
cce_0678=0003677
cce_0678=0000160
cce_0678=0006355
cce_0678=0005622
cce_0678=0000156
cce_0678=0006350
cce_0678=0045449
cce_0683=0006355
cce_0683=0005622
cce_0683=0003700
cce_0683=0043565
cce_0685=0016226
cce_0685=0005515
cce_0685=0016740
cce_0685=0008152
cce_0685=0003824
cce_0685=0031071
cce_0685=0030170
cce_0685=0016829
cce_0686=0016887
cce_0686=0005524
cce_0686=0000166
cce_0686=0017111
cce_0686=0009851
cce_0686=0006810
cce_0686=0016787
cce_0686=0015415
cce_0686=0016740
cce_0686=0030170
cce_0686=0016829
cce_0686=0031071
cce_0686=0003824
cce_0686=0008152
cce_0688=0016740
cce_0688=0006183
cce_0688=0006228
cce_0688=0000166
cce_0688=0005737
cce_0688=0005524
cce_0688=0016301
cce_0688=0009117
cce_0688=0046872
cce_0688=0004550
cce_0688=0006241
cce_0688=0009851
cce_0689=0016021
cce_0689=0004871
cce_0689=0007165
cce_0689=0055114
cce_0689=0016491
cce_0689=0047681
cce_0689=0006355
cce_0689=0000160
cce_0689=0000156
cce_0689=0016787
cce_0689=0008984
cce_0689=0007600
cce_0689=0000155
cce_0689=0008020
cce_0689=0045449
cce_0689=0018298
cce_0689=0016301
cce_0689=0005524
cce_0689=0004672
cce_0689=0006468
cce_0690=0015716
cce_0690=0030288
cce_0690=0015604
cce_0690=0006810
cce_0690=0005215
cce_0691=0006725
cce_0691=0016853
cce_0691=0050163
cce_0691=0016862
cce_0692=0008152
cce_0692=0008080
cce_0692=0016740
cce_0692=0016301
cce_0692=0006014
cce_0692=0004747
cce_0694=0008168
cce_0694=0016740
cce_0694=0008152
cce_0695=0046872
cce_0695=0055114
cce_0695=0020037
cce_0695=0016491
cce_0695=0009055
cce_0695=0005506
cce_0695=0004497
cce_0697=0016740
cce_0697=0008152
cce_0697=0008080
cce_0697=0009851
cce_0697=0016787
cce_0697=0000166
cce_0697=0015415
cce_0697=0017111
cce_0697=0005524
cce_0697=0016887
cce_0698=0016740
cce_0698=0008811
cce_0698=0008415
cce_0698=0051536
cce_0698=0016787
cce_0698=0044237
cce_0698=0046429
cce_0698=0005524
cce_0698=0046872
cce_0698=0008652
cce_0698=0006807
cce_0698=0008299
cce_0698=0004086
cce_0698=0008236
cce_0698=0006526
cce_0698=0016874
cce_0698=0008233
cce_0698=0016114
cce_0698=0005506
cce_0698=0008152
cce_0698=0003824
cce_0698=0000166
cce_0698=0006508
cce_0698=0055114
cce_0698=0006221
cce_0698=0005515
cce_0698=0016491
cce_0698=0051539
cce_0701=0016301
cce_0701=0030955
cce_0701=0004743
cce_0701=0016740
cce_0701=0000287
cce_0701=0003824
cce_0701=0006096
cce_0702=0016787
cce_0704=0006414
cce_0704=0003746
cce_0704=0006412
cce_0704=0005737
cce_0704=0005622
cce_0705=0003735
cce_0705=0006412
cce_0705=0015935
cce_0705=0030529
cce_0705=0005840
cce_0705=0005622
cce_0705=0016021
cce_0706=0006777
cce_0706=0016740
cce_0707=0046872
cce_0707=0008966
cce_0707=0000287
cce_0707=0005975
cce_0707=0016868
cce_0707=0016853
cce_0708=0016787
cce_0708=0005737
cce_0708=0008235
cce_0708=0008233
cce_0708=0006508
cce_0708=0005622
cce_0708=0019538
cce_0708=0046872
cce_0708=0030145
cce_0708=0004177
cce_0711=0009058
cce_0711=0016740
cce_0712=0006355
cce_0712=0000160
cce_0712=0000156
cce_0712=0016787
cce_0712=0008984
cce_0713=0006355
cce_0713=0000160
cce_0713=0000156
cce_0714=0006935
cce_0714=0004871
cce_0714=0007165
cce_0714=0005622
cce_0715=0016021
cce_0715=0004871
cce_0715=0016020
cce_0715=0007165
cce_0715=0006935
cce_0715=0007600
cce_0715=0008020
cce_0715=0045449
cce_0715=0018298
cce_0715=0000155
cce_0716=0016310
cce_0716=0004673
cce_0716=0018106
cce_0716=0005524
cce_0716=0007165
cce_0716=0006935
cce_0716=0000160
cce_0716=0006355
cce_0716=0005622
cce_0716=0004871
cce_0716=0000156
cce_0716=0000155
cce_0716=0016772
cce_0716=0016301
cce_0716=0005737
cce_0718=0006750
cce_0718=0016874
cce_0718=0004357
cce_0719=0003723
cce_0719=0008168
cce_0719=0016740
cce_0719=0006396
cce_0719=0008173
cce_0720=0006508
cce_0720=0004222
cce_0720=0016998
cce_0721=0015074
cce_0721=0006310
cce_0721=0003677
cce_0721=0003847
cce_0721=0016042
cce_0721=0016787
cce_0721=0008152
cce_0721=0003824
cce_0723=0006260
cce_0723=0004386
cce_0723=0005524
cce_0723=0003678
cce_0723=0003677
cce_0726=0016301
cce_0726=0005524
cce_0726=0004672
cce_0726=0000166
cce_0726=0006468
cce_0726=0017111
cce_0726=0009851
cce_0726=0004674
cce_0726=0004386
cce_0726=0003677
cce_0726=0016787
cce_0727=0008152
cce_0727=0003824
cce_0727=0004386
cce_0732=0046872
cce_0732=0006508
cce_0732=0008237
cce_0732=0016787
cce_0732=0016021
cce_0732=0016020
cce_0732=0008233
cce_0732=0004222
cce_0734=0005524
cce_0734=0004672
cce_0734=0006468
cce_0734=0003824
cce_0735=0055114
cce_0735=0045454
cce_0735=0016491
cce_0735=0005737
cce_0735=0004148
cce_0735=0050660
cce_0735=0003824
cce_0735=0008152
cce_0735=0005488
cce_0735=0016020
cce_0735=0006096
cce_0735=0005886
cce_0739=0016020
cce_0740=0009579
cce_0740=0042651
cce_0740=0016020
cce_0742=0006810
cce_0742=0005622
cce_0742=0009851
cce_0742=0004222
cce_0742=0016021
cce_0742=0016020
cce_0742=0030163
cce_0742=0000166
cce_0742=0017111
cce_0742=0008270
cce_0742=0005524
cce_0742=0006508
cce_0742=0016853
cce_0742=0016037
cce_0742=0030089
cce_0742=0031404
cce_0743=0016301
cce_0743=0005524
cce_0743=0004672
cce_0743=0000166
cce_0743=0006468
cce_0743=0009851
cce_0743=0004674
cce_0743=0006508
cce_0743=0004197
cce_0743=0005488
cce_0743=0004252
cce_0743=0003824
cce_0743=0004888
cce_0743=0007165
cce_0743=0045087
cce_0743=0031224
cce_0745=0003824
cce_0745=0016787
cce_0745=0016740
cce_0745=0008415
cce_0747=0009117
cce_0747=0004000
cce_0747=0019239
cce_0747=0016787
cce_0747=0009168
cce_0748=0016021
cce_0748=0016020
cce_0748=0006810
cce_0748=0005886
cce_0748=0005215
cce_0748=0016740
cce_0748=0006633
cce_0748=0004802
cce_0748=0008643
cce_0748=0000036
cce_0748=0008610
cce_0748=0005737
cce_0748=0031177
cce_0748=0003824
cce_0748=0048037
cce_0748=0008152
cce_0749=0046872
cce_0749=0006508
cce_0749=0008237
cce_0749=0016787
cce_0749=0016021
cce_0749=0016020
cce_0749=0008233
cce_0749=0004222
cce_0751=0016740
cce_0751=0008120
cce_0751=0016757
cce_0752=0055114
cce_0752=0016491
cce_0752=0009055
cce_0752=0051536
cce_0752=0008967
cce_0752=0016787
cce_0752=0008152
cce_0752=0003824
cce_0753=0008967
cce_0753=0016787
cce_0753=0008152
cce_0753=0003824
cce_0753=0055114
cce_0753=0016491
cce_0753=0009055
cce_0753=0051536
cce_0753=0009851
cce_0753=0004222
cce_0753=0016021
cce_0753=0016020
cce_0753=0030163
cce_0753=0000166
cce_0753=0017111
cce_0753=0008270
cce_0753=0005524
cce_0753=0006508
cce_0754=0006355
cce_0754=0000160
cce_0754=0000156
cce_0757=0016740
cce_0758=0003918
cce_0758=0003916
cce_0758=0006265
cce_0758=0009851
cce_0758=0005694
cce_0758=0003677
cce_0758=0000166
cce_0758=0005524
cce_0758=0016853
cce_0761=0006810
cce_0761=0005215
cce_0761=0008643
cce_0762=0016020
cce_0762=0055085
cce_0763=0016740
cce_0764=0005488
cce_0764=0030288
cce_0765=0003746
cce_0766=0008168
cce_0766=0016740
cce_0766=0030798
cce_0766=0008152
cce_0767=0005737
cce_0767=0016992
cce_0767=0008152
cce_0767=0003824
cce_0767=0051539
cce_0767=0016783
cce_0767=0009107
cce_0767=0051536
cce_0767=0016740
cce_0767=0046872
cce_0768=0016021
cce_0768=0004871
cce_0768=0007165
cce_0768=0006355
cce_0768=0000160
cce_0768=0000156
cce_0768=0016787
cce_0768=0008984
cce_0768=0000155
cce_0769=0015716
cce_0769=0030288
cce_0769=0015604
cce_0770=0046872
cce_0770=0000287
cce_0770=0005975
cce_0770=0016868
cce_0770=0004615
cce_0770=0016853
cce_0770=0004614
cce_0771=0046872
cce_0771=0009055
cce_0771=0051536
cce_0772=0055114
cce_0772=0016491
cce_0772=0008152
cce_0772=0004497
cce_0773=0003723
cce_0774=0016021
cce_0774=0016020
cce_0774=0005886
cce_0774=0009055
cce_0774=0020037
cce_0774=0006355
cce_0774=0000155
cce_0774=0015420
cce_0774=0046140
cce_0774=0016702
cce_0774=0009236
cce_0774=0004871
cce_0774=0070469
cce_0774=0009060
cce_0774=0005506
cce_0774=0008152
cce_0774=0003824
cce_0774=0022900
cce_0774=0007165
cce_0774=0000160
cce_0774=0008168
cce_0774=0055114
cce_0774=0006810
cce_0774=0016740
cce_0774=0016491
cce_0774=0030170
cce_0774=0003834
cce_0775=0016491
cce_0775=0008718
cce_0775=0055114
cce_0776=0009654
cce_0776=0005509
cce_0776=0019898
cce_0776=0015979
cce_0776=0030096
cce_0776=0016020
cce_0776=0006812
cce_0776=0015662
cce_0776=0016787
cce_0776=0005524
cce_0776=0006754
cce_0776=0003824
cce_0776=0005388
cce_0776=0008152
cce_0776=0016820
cce_0777=0016787
cce_0777=0003824
cce_0777=0018786
cce_0777=0016020
cce_0777=0015662
cce_0777=0006812
cce_0777=0005524
cce_0777=0006754
cce_0777=0005388
cce_0777=0008152
cce_0777=0016820
cce_0778=0055114
cce_0778=0016491
cce_0778=0046914
cce_0779=0006810
cce_0779=0005215
cce_0780=0016021
cce_0780=0016020
cce_0780=0006810
cce_0780=0005886
cce_0780=0005215
cce_0782=0055114
cce_0782=0016491
cce_0782=0008106
cce_0783=0016020
cce_0783=0055085
cce_0784=0016740
cce_0784=0008168
cce_0784=0008033
cce_0784=0050660
cce_0784=0005737
cce_0784=0009021
cce_0784=0003824
cce_0784=0047151
cce_0784=0008152
cce_0784=0005488
cce_0784=0002098
cce_0784=0005524
cce_0784=0000155
cce_0784=0016301
cce_0784=0006355
cce_0784=0016020
cce_0784=0018106
cce_0784=0004673
cce_0784=0004871
cce_0784=0000166
cce_0784=0016310
cce_0784=0007165
cce_0784=0000160
cce_0784=0016772
cce_0786=0016740
cce_0786=0030244
cce_0786=0016020
cce_0786=0016760
cce_0786=0016757
cce_0788=0006508
cce_0788=0004252
cce_0788=0008233
cce_0788=0008152
cce_0788=0005975
cce_0788=0004750
cce_0788=0003824
cce_0788=0016853
cce_0789=0016787
cce_0789=0046872
cce_0789=0009451
cce_0789=0031419
cce_0789=0003824
cce_0789=0051539
cce_0789=0051536
cce_0790=0006400
cce_0790=0008176
cce_0790=0008168
cce_0790=0016740
cce_0790=0008033
cce_0792=0003700
cce_0792=0003677
cce_0792=0008270
cce_0792=0006355
cce_0792=0009408
cce_0792=0016987
cce_0792=0006352
cce_0792=0006350
cce_0792=0045449
cce_0793=0055114
cce_0793=0016491
cce_0793=0005507
cce_0793=0008471
cce_0795=0046872
cce_0795=0006508
cce_0795=0008237
cce_0795=0016787
cce_0795=0016021
cce_0795=0016020
cce_0795=0008233
cce_0795=0004222
cce_0797=0055114
cce_0797=0016491
cce_0797=0042816
cce_0797=0008615
cce_0797=0016638
cce_0797=0010181
cce_0797=0004733
cce_0798=0008152
cce_0798=0005975
cce_0798=0004750
cce_0798=0003824
cce_0798=0016853
cce_0799=0055114
cce_0799=0005488
cce_0799=0016491
cce_0799=0008152
cce_0799=0003824
cce_0799=0050112
cce_0800=0016740
cce_0800=0006082
cce_0800=0016310
cce_0800=0000166
cce_0800=0005737
cce_0800=0005524
cce_0800=0016301
cce_0800=0005622
cce_0800=0016774
cce_0800=0008152
cce_0800=0008776
cce_0801=0003735
cce_0801=0006412
cce_0801=0030529
cce_0801=0005840
cce_0801=0005622
cce_0802=0009236
cce_0802=0005524
cce_0802=0016740
cce_0802=0008817
cce_0802=0016020
cce_0802=0006812
cce_0802=0015662
cce_0802=0016787
cce_0802=0006754
cce_0802=0003824
cce_0802=0005388
cce_0802=0008152
cce_0802=0016820
cce_0803=0005737
cce_0804=0009654
cce_0804=0005509
cce_0804=0019898
cce_0804=0015979
cce_0805=0016301
cce_0805=0003951
cce_0805=0016740
cce_0805=0008152
cce_0805=0005524
cce_0805=0005737
cce_0805=0000166
cce_0805=0046872
cce_0806=0046872
cce_0806=0055114
cce_0806=0016491
cce_0806=0051537
cce_0806=0051536
cce_0807=0016740
cce_0807=0005975
cce_0807=0043169
cce_0807=0003824
cce_0807=0004553
cce_0807=0016787
cce_0807=0008152
cce_0807=0016798
cce_0807=0033942
cce_0807=0005992
cce_0807=0016757
cce_0807=0003844
cce_0809=0030259
cce_0809=0030246
cce_0809=0005975
cce_0809=0016758
cce_0809=0009245
cce_0809=0008915
cce_0809=0006139
cce_0809=0003676
cce_0809=0004527
cce_0809=0008408
cce_0809=0005622
cce_0811=0009086
cce_0811=0004488
cce_0811=0016787
cce_0811=0009396
cce_0811=0006730
cce_0811=0055114
cce_0811=0000105
cce_0811=0016491
cce_0811=0003824
cce_0811=0004477
cce_0811=0008152
cce_0811=0008652
cce_0811=0006164
cce_0811=0005488
cce_0812=0004386
cce_0813=0016787
cce_0815=0006744
cce_0817=0006355
cce_0817=0000160
cce_0817=0000156
cce_0817=0006350
cce_0817=0045449
cce_0817=0003677
cce_0818=0016874
cce_0818=0007047
cce_0818=0008360
cce_0818=0009273
cce_0818=0009058
cce_0818=0009851
cce_0818=0000166
cce_0818=0005737
cce_0818=0051301
cce_0818=0005524
cce_0818=0016881
cce_0818=0009252
cce_0818=0007049
cce_0818=0008765
cce_0818=0004326
cce_0818=0009396
cce_0824=0003676
cce_0824=0004803
cce_0824=0006313
cce_0824=0003677
cce_0825=0016021
cce_0825=0055085
cce_0825=0006810
cce_0825=0005215
cce_0825=0008272
cce_0825=0016020
cce_0825=0008271
cce_0828=0005524
cce_0828=0000166
cce_0828=0017111
cce_0828=0009851
cce_0829=0004048
cce_0829=0016740
cce_0829=0008152
cce_0829=0000162
cce_0829=0016757
cce_0829=0008652
cce_0829=0009073
cce_0830=0043565
cce_0830=0004048
cce_0830=0016740
cce_0830=0016757
cce_0830=0000166
cce_0830=0017111
cce_0830=0009851
cce_0831=0009234
cce_0831=0008152
cce_0831=0003824
cce_0831=0008935
cce_0831=0016829
cce_0833=0008168
cce_0833=0008152
cce_0833=0016740
cce_0835=0004013
cce_0835=0005488
cce_0835=0016787
cce_0835=0008152
cce_0835=0003824
cce_0835=0006730
cce_0835=0005737
cce_0837=0008415
cce_0837=0008152
cce_0837=0016747
cce_0837=0016740
cce_0837=0009851
cce_0837=0004674
cce_0837=0004672
cce_0837=0006468
cce_0837=0000166
cce_0837=0005524
cce_0837=0016301
cce_0837=0004683
cce_0839=0016020
cce_0839=0055085
cce_0839=0006810
cce_0841=0055114
cce_0841=0016491
cce_0841=0016021
cce_0841=0008750
cce_0841=0016020
cce_0841=0008746
cce_0841=0050661
cce_0841=0005886
cce_0842=0055114
cce_0842=0016491
cce_0842=0008750
cce_0843=0055114
cce_0843=0005488
cce_0843=0016491
cce_0843=0008152
cce_0843=0003824
cce_0843=0008750
cce_0844=0015412
cce_0844=0005524
cce_0844=0030151
cce_0844=0016820
cce_0844=0043190
cce_0844=0006810
cce_0844=0005215
cce_0844=0004803
cce_0844=0006313
cce_0844=0003677
cce_0846=0016021
cce_0846=0009851
cce_0846=0016020
cce_0846=0006812
cce_0846=0015662
cce_0846=0016787
cce_0846=0000166
cce_0846=0005524
cce_0846=0016887
cce_0846=0006754
cce_0846=0003824
cce_0846=0008152
cce_0846=0016820
cce_0846=0008553
cce_0846=0005886
cce_0847=0015412
cce_0847=0030288
cce_0847=0015689
cce_0847=0006810
cce_0847=0005215
cce_0849=0016787
cce_0849=0008152
cce_0849=0003824
cce_0849=0006807
cce_0849=0005524
cce_0849=0016874
cce_0849=0006542
cce_0849=0004356
cce_0849=0000166
cce_0849=0003700
cce_0849=0003677
cce_0849=0005634
cce_0849=0006355
cce_0850=0008152
cce_0850=0003824
cce_0850=0016787
cce_0850=0006807
cce_0850=0005524
cce_0850=0016874
cce_0850=0006542
cce_0850=0004356
cce_0850=0000166
cce_0851=0016787
cce_0851=0008152
cce_0851=0003824
cce_0851=0006807
cce_0851=0005524
cce_0851=0016874
cce_0851=0006542
cce_0851=0004356
cce_0851=0000166
cce_0851=0003700
cce_0851=0003677
cce_0851=0005634
cce_0851=0006355
cce_0852=0016020
cce_0853=0009116
cce_0853=0016740
cce_0853=0016757
cce_0854=0004332
cce_0854=0016829
cce_0856=0055114
cce_0856=0045454
cce_0856=0016491
cce_0856=0005737
cce_0856=0050660
cce_0856=0004148
cce_0856=0005488
cce_0856=0008152
cce_0856=0003824
cce_0860=0009523
cce_0860=0050821
cce_0860=0016021
cce_0860=0009579
cce_0860=0042651
cce_0860=0016020
cce_0860=0015979
cce_0860=0042301
cce_0860=0030096
cce_0860=0004045
cce_0860=0051301
cce_0860=0016787
cce_0860=0044237
cce_0860=0005215
cce_0860=0005524
cce_0860=0016301
cce_0860=0008652
cce_0860=0015995
cce_0860=0016765
cce_0860=0050662
cce_0860=0008152
cce_0860=0006412
cce_0860=0003824
cce_0860=0000166
cce_0860=0005737
cce_0860=0005488
cce_0860=0030288
cce_0860=0004340
cce_0860=0055114
cce_0860=0006810
cce_0860=0009073
cce_0860=0016740
cce_0860=0016491
cce_0860=0005886
cce_0860=0003866
cce_0860=0006096
cce_0860=0009536
cce_0860=0009507
cce_0861=0009306
cce_0861=0016021
cce_0861=0016020
cce_0861=0015031
cce_0861=0008565
cce_0861=0005886
cce_0862=0006950
cce_0862=0031072
cce_0863=0005283
cce_0863=0016020
cce_0863=0006814
cce_0867=0005488
cce_0867=0005529
cce_0870=0009306
cce_0870=0016020
cce_0870=0008565
cce_0871=0008270
cce_0871=0004089
cce_0871=0015976
cce_0871=0016829
cce_0871=0046872
cce_0871=0005737
cce_0871=0005515
cce_0871=0030288
cce_0872=0006935
cce_0872=0016020
cce_0872=0003774
cce_0872=0001539
cce_0873=0051188
cce_0873=0009399
cce_0873=0051540
cce_0874=0016887
cce_0874=0005524
cce_0874=0016787
cce_0874=0000166
cce_0874=0017111
cce_0874=0015415
cce_0874=0009851
cce_0875=0006355
cce_0875=0006352
cce_0875=0006350
cce_0875=0045449
cce_0875=0016987
cce_0875=0003700
cce_0875=0003677
cce_0876=0004601
cce_0877=0008299
cce_0877=0016740
cce_0877=0004337
cce_0877=0004311
cce_0878=0016740
cce_0878=0009058
cce_0878=0004595
cce_0878=0000166
cce_0878=0005737
cce_0878=0005524
cce_0878=0016779
cce_0878=0003824
cce_0878=0015937
cce_0880=0003677
cce_0882=0006817
cce_0882=0009851
cce_0882=0016020
cce_0882=0016787
cce_0882=0005315
cce_0882=0006810
cce_0882=0000166
cce_0882=0017111
cce_0882=0015415
cce_0882=0005524
cce_0882=0016887
cce_0882=0015114
cce_0882=0005886
cce_0882=0001932
cce_0882=0015419
cce_0882=0005952
cce_0882=0008603
cce_0883=0006817
cce_0883=0009851
cce_0883=0016020
cce_0883=0016787
cce_0883=0005315
cce_0883=0006810
cce_0883=0000166
cce_0883=0017111
cce_0883=0015415
cce_0883=0005524
cce_0883=0016887
cce_0883=0015114
cce_0883=0005886
cce_0883=0001932
cce_0883=0015419
cce_0883=0005952
cce_0883=0008603
cce_0884=0006817
cce_0884=0016021
cce_0884=0016020
cce_0884=0005315
cce_0884=0015114
cce_0884=0006810
cce_0884=0005886
cce_0884=0005215
cce_0884=0016787
cce_0884=0005524
cce_0884=0001932
cce_0884=0005952
cce_0884=0008603
cce_0884=0009851
cce_0884=0000166
cce_0884=0016887
cce_0884=0017111
cce_0884=0015419
cce_0885=0006817
cce_0885=0016021
cce_0885=0016020
cce_0885=0005315
cce_0885=0006810
cce_0885=0005886
cce_0885=0005215
cce_0885=0001932
cce_0885=0009851
cce_0885=0015419
cce_0885=0016787
cce_0885=0005952
cce_0885=0000166
cce_0885=0017111
cce_0885=0005524
cce_0885=0016887
cce_0885=0008603
cce_0886=0006817
cce_0886=0005315
cce_0886=0015114
cce_0886=0006810
cce_0886=0005215
cce_0886=0001932
cce_0886=0009851
cce_0886=0015419
cce_0886=0016787
cce_0886=0005952
cce_0886=0000166
cce_0886=0017111
cce_0886=0005524
cce_0886=0016887
cce_0886=0008603
cce_0887=0006810
cce_0888=0016740
cce_0888=0016021
cce_0888=0016310
cce_0888=0016020
cce_0888=0004673
cce_0888=0018106
cce_0888=0000166
cce_0888=0005524
cce_0888=0016301
cce_0888=0007165
cce_0888=0000160
cce_0888=0006355
cce_0888=0004871
cce_0888=0000155
cce_0888=0016772
cce_0888=0009635
cce_0888=0005886
cce_0888=0004150
cce_0888=0016829
cce_0888=0006760
cce_0890=0009250
cce_0890=0009058
cce_0890=0005978
cce_0890=0009011
cce_0890=0016740
cce_0890=0016757
cce_0890=0018160
cce_0890=0006779
cce_0890=0004418
cce_0890=0033014
cce_0891=0006810
cce_0891=0005215
cce_0891=0030288
cce_0891=0042752
cce_0891=0005524
cce_0891=0000287
cce_0891=0045449
cce_0891=0004674
cce_0891=0003677
cce_0892=0046872
cce_0892=0009055
cce_0892=0051536
cce_0893=0009523
cce_0893=0019684
cce_0893=0016021
cce_0893=0009579
cce_0893=0042651
cce_0893=0016020
cce_0893=0015979
cce_0893=0030096
cce_0894=0006810
cce_0894=0005215
cce_0895=0004386
cce_0895=0003676
cce_0895=0005524
cce_0895=0016787
cce_0895=0000166
cce_0895=0009851
cce_0895=0003677
cce_0897=0004350
cce_0897=0055114
cce_0897=0016491
cce_0897=0005737
cce_0897=0008152
cce_0897=0050661
cce_0897=0006561
cce_0897=0008652
cce_0902=0009058
cce_0902=0006807
cce_0902=0004086
cce_0902=0006541
cce_0902=0003824
cce_0902=0016874
cce_0902=0004088
cce_0902=0006526
cce_0902=0000166
cce_0902=0005524
cce_0902=0006221
cce_0902=0008652
cce_0908=0043565
cce_0908=0003677
cce_0910=0016887
cce_0910=0005524
cce_0910=0000166
cce_0910=0017111
cce_0910=0009851
cce_0910=0015419
cce_0910=0016787
cce_0912=0016740
cce_0912=0016021
cce_0912=0016020
cce_0912=0008963
cce_0912=0009252
cce_0912=0005886
cce_0912=0007047
cce_0912=0008360
cce_0912=0051301
cce_0912=0007049
cce_0913=0006508
cce_0913=0008237
cce_0913=0031012
cce_0913=0008270
cce_0913=0004222
cce_0913=0004252
cce_0913=0007155
cce_0913=0005529
cce_0913=0005515
cce_0913=0016021
cce_0913=0007154
cce_0913=0007229
cce_0913=0004553
cce_0913=0005975
cce_0913=0000272
cce_0913=0005509
cce_0913=0005576
cce_0913=0009405
cce_0913=0032259
cce_0913=0016020
cce_0913=0008168
cce_0913=0003676
cce_0914=0003723
cce_0914=0003676
cce_0914=0008168
cce_0914=0019836
cce_0914=0032259
cce_0916=0008324
cce_0916=0016020
cce_0916=0055085
cce_0916=0006812
cce_0920=0030089
cce_0920=0015979
cce_0920=0005515
cce_0920=0009579
cce_0920=0042651
cce_0920=0022900
cce_0920=0016020
cce_0920=0006810
cce_0920=0015986
cce_0920=0045263
cce_0920=0016021
cce_0920=0006811
cce_0920=0015078
cce_0920=0046933
cce_0920=0006754
cce_0920=0015992
cce_0921=0009165
cce_0921=0004749
cce_0921=0009156
cce_0921=0005737
cce_0921=0016301
cce_0921=0044249
cce_0921=0009116
cce_0921=0046872
cce_0921=0000287
cce_0921=0016740
cce_0921=0000166
cce_0921=0005524
cce_0921=0009851
cce_0921=0004674
cce_0921=0004672
cce_0921=0006468
cce_0921=0004713
cce_0922=0008360
cce_0922=0007049
cce_0922=0016021
cce_0922=0051301
cce_0922=0051287
cce_0922=0050662
cce_0922=0055114
cce_0922=0016616
cce_0922=0016491
cce_0922=0003824
cce_0922=0008152
cce_0922=0003979
cce_0922=0005488
cce_0922=0005524
cce_0923=0055114
cce_0923=0005524
cce_0923=0016491
cce_0923=0000166
cce_0924=0016740
cce_0924=0008152
cce_0924=0008324
cce_0924=0006812
cce_0926=0009236
cce_0926=0008168
cce_0926=0016740
cce_0926=0008152
cce_0926=0030789
cce_0926=0008276
cce_0926=0006779
cce_0926=0004853
cce_0927=0005524
cce_0927=0006412
cce_0927=0005737
cce_0927=0004812
cce_0927=0006434
cce_0927=0000166
cce_0927=0006418
cce_0927=0004828
cce_0927=0016874
cce_0927=0016260
cce_0927=0016787
cce_0927=0046872
cce_0927=0008237
cce_0927=0016021
cce_0927=0016020
cce_0927=0008233
cce_0927=0004222
cce_0927=0006508
cce_0927=0005515
cce_0927=0005886
cce_0928=0008152
cce_0928=0008080
cce_0928=0016740
cce_0932=0009082
cce_0932=0003984
cce_0932=0016597
cce_0932=0008152
cce_0934=0009082
cce_0934=0003984
cce_0934=0016597
cce_0934=0008152
cce_0936=0046872
cce_0938=0006508
cce_0938=0004190
cce_0939=0016787
cce_0939=0008152
cce_0939=0003824
cce_0939=0008967
cce_0940=0005488
cce_0940=0005737
cce_0940=0004068
cce_0940=0016831
cce_0940=0016829
cce_0940=0015940
cce_0940=0006523
cce_0942=0016021
cce_0942=0016020
cce_0942=0006810
cce_0942=0005886
cce_0942=0005215
cce_0943=0016021
cce_0943=0016020
cce_0943=0006810
cce_0943=0005886
cce_0943=0005215
cce_0944=0006508
cce_0944=0004180
cce_0944=0004185
cce_0945=0009058
cce_0945=0016838
cce_0945=0005737
cce_0945=0016829
cce_0945=0009073
cce_0945=0003856
cce_0948=0016887
cce_0948=0005524
cce_0948=0000166
cce_0948=0017111
cce_0948=0009851
cce_0948=0015419
cce_0948=0016787
cce_0948=0015415
cce_0949=0009058
cce_0949=0008168
cce_0949=0016742
cce_0949=0006412
cce_0949=0004479
cce_0949=0016740
cce_0949=0003824
cce_0951=0016787
cce_0951=0004040
cce_0952=0006508
cce_0952=0005524
cce_0952=0016021
cce_0952=0008233
cce_0952=0042626
cce_0952=0009851
cce_0952=0016020
cce_0952=0006810
cce_0952=0000166
cce_0952=0017111
cce_0952=0016887
cce_0952=0008234
cce_0952=0055085
cce_0952=0019534
cce_0953=0005506
cce_0953=0009055
cce_0953=0055114
cce_0953=0051539
cce_0953=0030976
cce_0953=0016491
cce_0953=0051536
cce_0953=0003824
cce_0953=0016903
cce_0953=0008152
cce_0953=0046872
cce_0953=0009399
cce_0953=0006810
cce_0953=0022900
cce_0953=0019164
cce_0953=0050444
cce_0956=0008170
cce_0956=0006306
cce_0956=0003676
cce_0956=0008168
cce_0956=0016740
cce_0956=0032259
cce_0956=0003677
cce_0956=0015667
cce_0956=0009307
cce_0956=0009007
cce_0957=0009058
cce_0957=0009231
cce_0957=0003919
cce_0957=0003824
cce_0957=0008531
cce_0957=0016301
cce_0957=0016779
cce_0957=0016740
cce_0957=0015299
cce_0957=0016021
cce_0957=0006812
cce_0957=0006810
cce_0957=0055085
cce_0958=0006508
cce_0958=0004222
cce_0958=0005576
cce_0958=0016787
cce_0958=0008237
cce_0958=0008233
cce_0959=0008150
cce_0959=0005575
cce_0959=0003674
cce_0962=0016740
cce_0963=0016779
cce_0963=0008299
cce_0963=0016740
cce_0963=0003824
cce_0963=0050518
cce_0963=0016114
cce_0963=0008324
cce_0963=0006812
cce_0965=0009058
cce_0965=0016779
cce_0965=0016740
cce_0966=0016301
cce_0966=0005524
cce_0966=0016310
cce_0966=0016740
cce_0966=0008152
cce_0966=0000166
cce_0966=0009851
cce_0966=0008168
cce_0966=0008757
cce_0967=0006310
cce_0967=0000150
cce_0967=0003677
cce_0969=0016740
cce_0969=0016020
cce_0969=0016310
cce_0969=0004673
cce_0969=0018106
cce_0969=0005524
cce_0969=0016301
cce_0969=0007165
cce_0969=0004871
cce_0969=0000155
cce_0969=0016772
cce_0970=0006355
cce_0970=0000160
cce_0970=0000156
cce_0970=0006350
cce_0970=0045449
cce_0970=0003677
cce_0970=0004871
cce_0970=0005524
cce_0970=0000155
cce_0970=0016301
cce_0970=0016020
cce_0970=0018106
cce_0970=0004673
cce_0970=0000166
cce_0970=0016310
cce_0970=0007165
cce_0970=0016772
cce_0970=0016740
cce_0971=0046872
cce_0971=0009055
cce_0971=0051539
cce_0971=0051536
cce_0972=0045454
cce_0972=0006662
cce_0972=0016021
cce_0972=0016020
cce_0972=0009055
cce_0972=0006810
cce_0972=0005515
cce_0972=0022900
cce_0972=0015035
cce_0972=0005886
cce_0973=0016740
cce_0973=0000166
cce_0973=0006072
cce_0973=0005524
cce_0973=0006071
cce_0973=0016301
cce_0973=0005975
cce_0973=0004370
cce_0973=0016773
cce_0974=0006355
cce_0974=0006350
cce_0974=0045449
cce_0974=0030528
cce_0974=0003700
cce_0974=0003677
cce_0976=0008239
cce_0976=0016787
cce_0976=0008152
cce_0978=0008168
cce_0978=0016740
cce_0978=0008170
cce_0978=0006306
cce_0978=0003676
cce_0978=0032259
cce_0978=0003677
cce_0980=0004803
cce_0980=0006313
cce_0980=0003677
cce_0981=0004803
cce_0981=0006313
cce_0981=0003677
cce_0981=0003676
cce_0984=0016021
cce_0984=0016020
cce_0984=0006810
cce_0984=0005886
cce_0984=0005215
cce_0986=0008168
cce_0986=0008152
cce_0986=0016740
cce_0986=0015986
cce_0986=0045263
cce_0986=0016021
cce_0986=0042651
cce_0986=0016020
cce_0986=0006811
cce_0986=0006810
cce_0986=0015078
cce_0986=0046933
cce_0986=0009579
cce_0986=0006754
cce_0986=0015992
cce_0986=0008689
cce_0987=0009058
cce_0987=0016779
cce_0987=0005524
cce_0987=0005978
cce_0987=0016740
cce_0987=0000166
cce_0987=0008878
cce_0987=0005515
cce_0988=0016787
cce_0988=0008152
cce_0988=0003824
cce_0988=0005524
cce_0988=0015662
cce_0988=0016020
cce_0988=0006754
cce_0989=0016021
cce_0989=0016020
cce_0989=0009055
cce_0989=0015979
cce_0989=0018298
cce_0989=0006810
cce_0989=0009579
cce_0989=0051539
cce_0989=0009522
cce_0989=0051536
cce_0989=0016168
cce_0989=0022900
cce_0989=0046872
cce_0989=0000287
cce_0989=0042651
cce_0989=0030094
cce_0990=0016021
cce_0990=0016020
cce_0990=0009055
cce_0990=0015979
cce_0990=0018298
cce_0990=0006810
cce_0990=0009579
cce_0990=0055114
cce_0990=0051539
cce_0990=0009522
cce_0990=0051536
cce_0990=0016168
cce_0990=0022900
cce_0990=0046872
cce_0990=0000287
cce_0990=0042651
cce_0990=0030094
cce_0991=0016021
cce_0991=0016020
cce_0991=0006810
cce_0991=0005886
cce_0991=0005215
cce_0992=0005506
cce_0992=0045156
cce_0992=0016021
cce_0992=0042651
cce_0992=0016020
cce_0992=0009772
cce_0992=0009055
cce_0992=0015979
cce_0992=0006810
cce_0992=0019684
cce_0992=0009579
cce_0992=0009523
cce_0992=0030077
cce_0992=0030076
cce_0992=0022900
cce_0992=0046872
cce_0993=0006629
cce_0993=0016788
cce_0993=0016740
cce_0993=0016298
cce_0993=0008415
cce_0993=0004607
cce_0993=0016787
cce_0994=0055114
cce_0994=0004324
cce_0994=0016491
cce_0994=0042651
cce_0994=0030089
cce_0994=0050661
cce_0994=0050660
cce_0994=0016020
cce_0994=0009579
cce_0995=0016301
cce_0995=0005524
cce_0995=0016740
cce_0995=0008152
cce_0995=0005975
cce_0995=0000166
cce_0995=0009851
cce_0995=0008974
cce_0995=0015979
cce_0995=0019253
cce_0997=0055114
cce_0997=0006520
cce_0997=0005488
cce_0997=0016491
cce_0997=0008152
cce_0997=0003824
cce_0997=0016639
cce_0997=0004354
cce_0998=0006568
cce_0998=0008152
cce_0998=0003824
cce_0998=0008652
cce_0998=0004640
cce_0998=0009073
cce_0998=0000162
cce_0998=0016853
cce_0999=0009522
cce_0999=0016020
cce_0999=0015979
cce_0999=0016021
cce_0999=0009579
cce_0999=0042651
cce_0999=0009536
cce_0999=0009535
cce_0999=0009507
cce_1000=0005524
cce_1000=0004672
cce_1000=0006468
cce_1000=0016301
cce_1000=0004674
cce_1001=0005524
cce_1001=0019538
cce_1001=0000166
cce_1001=0017111
cce_1001=0008233
cce_1001=0009851
cce_1001=0005515
cce_1001=0006289
cce_1001=0003677
cce_1001=0004518
cce_1003=0016740
cce_1003=0016020
cce_1003=0016759
cce_1003=0006011
cce_1003=0016760
cce_1003=0016757
cce_1003=0030244
cce_1004=0006534
cce_1004=0016740
cce_1004=0008152
cce_1004=0003824
cce_1004=0031071
cce_1004=0030170
cce_1004=0016829
cce_1005=0016226
cce_1005=0005515
cce_1005=0006289
cce_1005=0004518
cce_1005=0003677
cce_1005=0016740
cce_1005=0008152
cce_1005=0003824
cce_1005=0031071
cce_1005=0030170
cce_1005=0016829
cce_1006=0016491
cce_1006=0003824
cce_1006=0050660
cce_1006=0008609
cce_1006=0016740
cce_1008=0003824
cce_1008=0051536
cce_1009=0016021
cce_1009=0009851
cce_1009=0016020
cce_1009=0030001
cce_1009=0015662
cce_1009=0016787
cce_1009=0000166
cce_1009=0005524
cce_1009=0006754
cce_1009=0003824
cce_1009=0008152
cce_1009=0016820
cce_1009=0004008
cce_1010=0016021
cce_1010=0009851
cce_1010=0016020
cce_1010=0030001
cce_1010=0015662
cce_1010=0016787
cce_1010=0000166
cce_1010=0005524
cce_1010=0006754
cce_1010=0003824
cce_1010=0008152
cce_1010=0016820
cce_1010=0004008
cce_1013=0003676
cce_1013=0000166
cce_1013=0003723
cce_1014=0003841
cce_1014=0016740
cce_1014=0008415
cce_1014=0008654
cce_1014=0008152
cce_1014=0016020
cce_1014=0016747
cce_1016=0006139
cce_1016=0003676
cce_1016=0008408
cce_1016=0005622
cce_1016=0004527
cce_1017=0016226
cce_1017=0005506
cce_1017=0051536
cce_1017=0016787
cce_1017=0005515
cce_1018=0000287
cce_1018=0016787
cce_1018=0050532
cce_1018=0019295
cce_1019=0009058
cce_1019=0016740
cce_1019=0043750
cce_1019=0016757
cce_1020=0016301
cce_1020=0005524
cce_1020=0004672
cce_1020=0000166
cce_1020=0006468
cce_1020=0009851
cce_1020=0004674
cce_1020=0046872
cce_1020=0008168
cce_1020=0005737
cce_1020=0003864
cce_1020=0016740
cce_1020=0003824
cce_1020=0015940
cce_1022=0016740
cce_1023=0048037
cce_1023=0000036
cce_1023=0009058
cce_1023=0003824
cce_1023=0031177
cce_1023=0008146
cce_1023=0016740
cce_1023=0008152
cce_1023=0005488
cce_1023=0016491
cce_1023=0008270
cce_1023=0055114
cce_1023=0000062
cce_1024=0046872
cce_1024=0055114
cce_1024=0020037
cce_1024=0016491
cce_1024=0009055
cce_1024=0005506
cce_1024=0004497
cce_1024=0009102
cce_1025=0016874
cce_1025=0008152
cce_1025=0003824
cce_1025=0016740
cce_1025=0030170
cce_1025=0009058
cce_1025=0000036
cce_1025=0047879
cce_1025=0008483
cce_1025=0055114
cce_1025=0047689
cce_1025=0031177
cce_1025=0016491
cce_1025=0048037
cce_1025=0016853
cce_1025=0008415
cce_1025=0005488
cce_1025=0050157
cce_1025=0004467
cce_1025=0016627
cce_1025=0050660
cce_1025=0003995
cce_1025=0008470
cce_1025=0008881
cce_1025=0008146
cce_1026=0009082
cce_1026=0003984
cce_1026=0016597
cce_1026=0008152
cce_1027=0009082
cce_1027=0003984
cce_1027=0016597
cce_1027=0008152
cce_1028=0016874
cce_1028=0008152
cce_1028=0003824
cce_1028=0048037
cce_1028=0000036
cce_1028=0031177
cce_1028=0016740
cce_1028=0009058
cce_1028=0047879
cce_1028=0008415
cce_1028=0004467
cce_1028=0005488
cce_1028=0008756
cce_1028=0016788
cce_1028=0008146
cce_1029=0009058
cce_1029=0016740
cce_1029=0003824
cce_1029=0030170
cce_1029=0008483
cce_1029=0016769
cce_1029=0004069
cce_1029=0008152
cce_1030=0045454
cce_1030=0009055
cce_1030=0006662
cce_1030=0015035
cce_1030=0003756
cce_1030=0016853
cce_1030=0022900
cce_1030=0006810
cce_1030=0005515
cce_1032=0016874
cce_1032=0004831
cce_1032=0006418
cce_1032=0000166
cce_1032=0005737
cce_1032=0006412
cce_1032=0005524
cce_1032=0003723
cce_1032=0006437
cce_1032=0004812
cce_1034=0055114
cce_1034=0006879
cce_1034=0016491
cce_1034=0046914
cce_1034=0008199
cce_1034=0005381
cce_1034=0006827
cce_1035=0016020
cce_1035=0055085
cce_1035=0005381
cce_1035=0006827
cce_1035=0016021
cce_1035=0005886
cce_1036=0004872
cce_1036=0005488
cce_1036=0006865
cce_1036=0030288
cce_1038=0016779
cce_1038=0016740
cce_1040=0005525
cce_1040=0005622
cce_1041=0008168
cce_1041=0008152
cce_1041=0003674
cce_1042=0008168
cce_1042=0016740
cce_1044=0009058
cce_1044=0016740
cce_1044=0016757
cce_1052=0016787
cce_1052=0008152
cce_1052=0003824
cce_1052=0008324
cce_1052=0006812
cce_1056=0008237
cce_1056=0008233
cce_1057=0016787
cce_1057=0004067
cce_1061=0006306
cce_1061=0008168
cce_1061=0009007
cce_1061=0016740
cce_1061=0003677
cce_1063=0055114
cce_1063=0048038
cce_1063=0009375
cce_1063=0051539
cce_1063=0008137
cce_1063=0008901
cce_1063=0051536
cce_1063=0033748
cce_1063=0016491
cce_1064=0046872
cce_1064=0055114
cce_1064=0016491
cce_1064=0016151
cce_1064=0008901
cce_1064=0047067
cce_1064=0004519
cce_1067=0008270
cce_1067=0005622
cce_1067=0005525
cce_1067=0007017
cce_1067=0005874
cce_1068=0004803
cce_1068=0006313
cce_1068=0003677
cce_1068=0003676
cce_1068=0015074
cce_1069=0004803
cce_1069=0006313
cce_1069=0003677
cce_1072=0009307
cce_1072=0009036
cce_1072=0003677
cce_1072=0016787
cce_1072=0004519
cce_1072=0004518
cce_1072=0046872
cce_1074=0016851
cce_1074=0005524
cce_1074=0015995
cce_1074=0000166
cce_1074=0017111
cce_1074=0015979
cce_1074=0009851
cce_1074=0016874
cce_1075=0005044
cce_1075=0016020
cce_1075=0006508
cce_1075=0004197
cce_1075=0004888
cce_1075=0007165
cce_1075=0045087
cce_1075=0031224
cce_1075=0006355
cce_1075=0005524
cce_1075=0005488
cce_1075=0008134
cce_1075=0005622
cce_1075=0006952
cce_1075=0006915
cce_1075=0009307
cce_1075=0004519
cce_1075=0003677
cce_1076=0006508
cce_1076=0004252
cce_1076=0003824
cce_1076=0005488
cce_1076=0008233
cce_1078=0003935
cce_1078=0000287
cce_1078=0016787
cce_1078=0009231
cce_1078=0008270
cce_1078=0030145
cce_1078=0008686
cce_1078=0016829
cce_1078=0000166
cce_1078=0005525
cce_1078=0003824
cce_1078=0046872
cce_1080=0016787
cce_1081=0005488
cce_1081=0030288
cce_1084=0006164
cce_1084=0005524
cce_1084=0009113
cce_1084=0003824
cce_1084=0004637
cce_1084=0016874
cce_1084=0006760
cce_1084=0016829
cce_1084=0004150
cce_1084=0046872
cce_1084=0000166
cce_1085=0009236
cce_1085=0008939
cce_1085=0016740
cce_1085=0016757
cce_1086=0003723
cce_1086=0006278
cce_1086=0003964
cce_1086=0016779
cce_1086=0016740
cce_1086=0003824
cce_1086=0006508
cce_1086=0004252
cce_1089=0006461
cce_1089=0008535
cce_1089=0016021
cce_1089=0009579
cce_1089=0042651
cce_1089=0017004
cce_1089=0016020
cce_1090=0016020
cce_1090=0055085
cce_1090=0006810
cce_1091=0016021
cce_1092=0016021
cce_1093=0003723
cce_1093=0030529
cce_1093=0003676
cce_1097=0008170
cce_1097=0006306
cce_1097=0003676
cce_1097=0008168
cce_1097=0016740
cce_1097=0032259
cce_1097=0003677
cce_1097=0004386
cce_1098=0008170
cce_1098=0006306
cce_1098=0003676
cce_1098=0008168
cce_1098=0032259
cce_1098=0003677
cce_1098=0004386
cce_1098=0016740
cce_1098=0009851
cce_1098=0016787
cce_1098=0000166
cce_1098=0005524
cce_1098=0009307
cce_1098=0004519
cce_1101=0004803
cce_1101=0006313
cce_1101=0003677
cce_1102=0004386
cce_1102=0008170
cce_1102=0006306
cce_1102=0003676
cce_1102=0008168
cce_1102=0032259
cce_1102=0003677
cce_1102=0016740
cce_1103=0003677
cce_1105=0006508
cce_1105=0004252
cce_1105=0016787
cce_1105=0016021
cce_1105=0016020
cce_1105=0006810
cce_1105=0005886
cce_1105=0005215
cce_1106=0016740
cce_1106=0016310
cce_1106=0016020
cce_1106=0004673
cce_1106=0018106
cce_1106=0000166
cce_1106=0005524
cce_1106=0016301
cce_1106=0007165
cce_1106=0000160
cce_1106=0006355
cce_1106=0004871
cce_1106=0000155
cce_1106=0016772
cce_1107=0020037
cce_1107=0009055
cce_1107=0005506
cce_1107=0031977
cce_1107=0015979
cce_1107=0006810
cce_1107=0009579
cce_1107=0055114
cce_1107=0022900
cce_1107=0046872
cce_1108=0008299
cce_1108=0019288
cce_1108=0055114
cce_1108=0051538
cce_1108=0016114
cce_1108=0016491
cce_1108=0051536
cce_1108=0051745
cce_1108=0046872
cce_1112=0016020
cce_1113=0030288
cce_1113=0006810
cce_1113=0005215
cce_1115=0016021
cce_1115=0016020
cce_1115=0015031
cce_1115=0006810
cce_1115=0005215
cce_1115=0005886
cce_1116=0016021
cce_1116=0016020
cce_1116=0015031
cce_1116=0008565
cce_1116=0006810
cce_1116=0005886
cce_1117=0004867
cce_1118=0004792
cce_1118=0008430
cce_1118=0016740
cce_1118=0008272
cce_1118=0016786
cce_1118=0001887
cce_1120=0009166
cce_1120=0008253
cce_1120=0016158
cce_1120=0016787
cce_1120=0005509
cce_1120=0005576
cce_1120=0009405
cce_1120=0046872
cce_1120=0016788
cce_1120=0000166
cce_1121=0009058
cce_1121=0016847
cce_1121=0016740
cce_1121=0003824
cce_1121=0030170
cce_1121=0008483
cce_1121=0016769
cce_1121=0004069
cce_1124=0003824
cce_1124=0004888
cce_1124=0000166
cce_1124=0017111
cce_1124=0007165
cce_1124=0009851
cce_1124=0045087
cce_1124=0031224
cce_1124=0004672
cce_1124=0009190
cce_1124=0023034
cce_1124=0006468
cce_1124=0005524
cce_1124=0016301
cce_1124=0016849
cce_1124=0005488
cce_1124=0016829
cce_1124=0006508
cce_1124=0004197
cce_1125=0006207
cce_1125=0016020
cce_1125=0055114
cce_1125=0016491
cce_1125=0003824
cce_1125=0006222
cce_1125=0004158
cce_1125=0006221
cce_1125=0008152
cce_1125=0004152
cce_1125=0005886
cce_1126=0043565
cce_1126=0003677
cce_1131=0005524
cce_1131=0004672
cce_1131=0006468
cce_1131=0004674
cce_1131=0016301
cce_1131=0000166
cce_1131=0009851
cce_1131=0006508
cce_1131=0004252
cce_1131=0016020
cce_1131=0005525
cce_1131=0004888
cce_1131=0007264
cce_1131=0007165
cce_1131=0045087
cce_1131=0031224
cce_1132=0016779
cce_1133=0016874
cce_1133=0008152
cce_1133=0003824
cce_1133=0004467
cce_1133=0005488
cce_1134=0005488
cce_1135=0043565
cce_1135=0003700
cce_1135=0003677
cce_1135=0000160
cce_1135=0006355
cce_1135=0005622
cce_1135=0000156
cce_1135=0006350
cce_1135=0045449
cce_1136=0005525
cce_1136=0005622
cce_1136=0009228
cce_1136=0003677
cce_1136=0016987
cce_1136=0005524
cce_1136=0000156
cce_1136=0006355
cce_1136=0008237
cce_1136=0006352
cce_1136=0006350
cce_1136=0008233
cce_1136=0003700
cce_1136=0008152
cce_1136=0016829
cce_1136=0009851
cce_1136=0000166
cce_1136=0003824
cce_1136=0005737
cce_1136=0016887
cce_1136=0017111
cce_1136=0000160
cce_1136=0045449
cce_1136=0003899
cce_1137=0006355
cce_1137=0000160
cce_1137=0000156
cce_1137=0016787
cce_1137=0008984
cce_1138=0008020
cce_1138=0005215
cce_1138=0005524
cce_1138=0000156
cce_1138=0000155
cce_1138=0006355
cce_1138=0016301
cce_1138=0016020
cce_1138=0018106
cce_1138=0004673
cce_1138=0007600
cce_1138=0004871
cce_1138=0030288
cce_1138=0016310
cce_1138=0007165
cce_1138=0045449
cce_1138=0000160
cce_1138=0006810
cce_1138=0016772
cce_1138=0016740
cce_1138=0018298
cce_1138=0016787
cce_1138=0000166
cce_1138=0004872
cce_1138=0009881
cce_1139=0006810
cce_1139=0005215
cce_1143=0005525
cce_1143=0006449
cce_1143=0006412
cce_1143=0003924
cce_1143=0005737
cce_1143=0000166
cce_1143=0016149
cce_1143=0006415
cce_1148=0043565
cce_1148=0003677
cce_1150=0006952
cce_1150=0006915
cce_1150=0005524
cce_1150=0004888
cce_1150=0007165
cce_1150=0045087
cce_1150=0031224
cce_1150=0009307
cce_1150=0004519
cce_1150=0003677
cce_1151=0016779
cce_1152=0043565
cce_1152=0003677
cce_1153=0003824
cce_1153=0016787
cce_1153=0004177
cce_1154=0016787
cce_1154=0004091
cce_1154=0003677
cce_1154=0000160
cce_1154=0006355
cce_1154=0005622
cce_1154=0000156
cce_1154=0006350
cce_1154=0045449
cce_1154=0015031
cce_1154=0005215
cce_1154=0016021
cce_1154=0016020
cce_1154=0008565
cce_1154=0015450
cce_1154=0006810
cce_1154=0015628
cce_1154=0015627
cce_1154=0006886
cce_1154=0055085
cce_1154=0005886
cce_1155=0046872
cce_1155=0006508
cce_1155=0008237
cce_1155=0016787
cce_1155=0016021
cce_1155=0016020
cce_1155=0008233
cce_1155=0004222
cce_1155=0005488
cce_1155=0005515
cce_1157=0016020
cce_1157=0016021
cce_1157=0006810
cce_1157=0005886
cce_1158=0005488
cce_1159=0016021
cce_1159=0016020
cce_1159=0015031
cce_1159=0008565
cce_1159=0006810
cce_1159=0005886
cce_1160=0016021
cce_1160=0016020
cce_1160=0015031
cce_1160=0006810
cce_1160=0005215
cce_1161=0016021
cce_1161=0016020
cce_1161=0015031
cce_1161=0006810
cce_1161=0005215
cce_1163=0006810
cce_1163=0006817
cce_1163=0015415
cce_1163=0005215
cce_1164=0006817
cce_1164=0016021
cce_1164=0016020
cce_1164=0005315
cce_1164=0006810
cce_1164=0005886
cce_1164=0005215
cce_1164=0015415
cce_1165=0006817
cce_1165=0016021
cce_1165=0016020
cce_1165=0005315
cce_1165=0015114
cce_1165=0006810
cce_1165=0005886
cce_1165=0005215
cce_1165=0015415
cce_1166=0006817
cce_1166=0009851
cce_1166=0016020
cce_1166=0016787
cce_1166=0005315
cce_1166=0006810
cce_1166=0000166
cce_1166=0017111
cce_1166=0015415
cce_1166=0005524
cce_1166=0016887
cce_1166=0015114
cce_1166=0005886
cce_1167=0016301
cce_1168=0006470
cce_1168=0004725
cce_1168=0016787
cce_1169=0006629
cce_1169=0016788
cce_1169=0016787
cce_1170=0016740
cce_1170=0016021
cce_1171=0005488
cce_1172=0023034
cce_1172=0016020
cce_1172=0055085
cce_1172=0005089
cce_1172=0035023
cce_1172=0005085
cce_1172=0005622
cce_1172=0005515
cce_1173=0016705
cce_1173=0016117
cce_1174=0016301
cce_1174=0006235
cce_1174=0005524
cce_1174=0006233
cce_1174=0004798
cce_1174=0016740
cce_1174=0009165
cce_1174=0000166
cce_1175=0016740
cce_1175=0016021
cce_1175=0016020
cce_1175=0005886
cce_1175=0005524
cce_1175=0000166
cce_1175=0017111
cce_1175=0009851
cce_1176=0016021
cce_1176=0016020
cce_1176=0042651
cce_1176=0008137
cce_1176=0006810
cce_1176=0009579
cce_1176=0019684
cce_1176=0055114
cce_1176=0016491
cce_1176=0042773
cce_1176=0048038
cce_1176=0050136
cce_1176=0005524
cce_1176=0000155
cce_1176=0016301
cce_1176=0018106
cce_1176=0004673
cce_1176=0004871
cce_1176=0016310
cce_1176=0007165
cce_1176=0016772
cce_1176=0016740
cce_1177=0016740
cce_1177=0008152
cce_1180=0055114
cce_1180=0009055
cce_1180=0005507
cce_1180=0016491
cce_1181=0009116
cce_1181=0016763
cce_1181=0003824
cce_1181=0016740
cce_1181=0017061
cce_1181=0016757
cce_1181=0016627
cce_1181=0003995
cce_1181=0055114
cce_1181=0016491
cce_1181=0008152
cce_1181=0008470
cce_1184=0030435
cce_1185=0016740
cce_1185=0016310
cce_1185=0016020
cce_1185=0004673
cce_1185=0018106
cce_1185=0005524
cce_1185=0016301
cce_1185=0007165
cce_1185=0000160
cce_1185=0006355
cce_1185=0004871
cce_1185=0000156
cce_1185=0000155
cce_1185=0016772
cce_1185=0008020
cce_1185=0007600
cce_1185=0045449
cce_1185=0018298
cce_1185=0000166
cce_1185=0016787
cce_1185=0016021
cce_1185=0009579
cce_1185=0017004
cce_1185=0042651
cce_1185=0004674
cce_1185=0004672
cce_1185=0006468
cce_1186=0016740
cce_1186=0016310
cce_1186=0016020
cce_1186=0004673
cce_1186=0018106
cce_1186=0005524
cce_1186=0016301
cce_1186=0007165
cce_1186=0000160
cce_1186=0006355
cce_1186=0004871
cce_1186=0000156
cce_1186=0000155
cce_1186=0016772
cce_1186=0016787
cce_1186=0045449
cce_1186=0015936
cce_1186=0050662
cce_1186=0004420
cce_1186=0055114
cce_1187=0009236
cce_1188=0006304
cce_1188=0004519
cce_1188=0003677
cce_1189=0005216
cce_1189=0016021
cce_1189=0016020
cce_1189=0006813
cce_1189=0006811
cce_1189=0006810
cce_1189=0008076
cce_1189=0055085
cce_1189=0005249
cce_1189=0008270
cce_1189=0005622
cce_1190=0046872
cce_1190=0004416
cce_1190=0016787
cce_1190=0008270
cce_1192=0006355
cce_1192=0005622
cce_1192=0003700
cce_1194=0003824
cce_1194=0004386
cce_1194=0003676
cce_1194=0005524
cce_1194=0000166
cce_1194=0009851
cce_1194=0008026
cce_1194=0016787
cce_1196=0030435
cce_1197=0030435
cce_1202=0008299
cce_1202=0016491
cce_1202=0005737
cce_1202=0008152
cce_1202=0004452
cce_1202=0003824
cce_1202=0010181
cce_1202=0016853
cce_1203=0004553
cce_1203=0015923
cce_1203=0030246
cce_1203=0005975
cce_1203=0004559
cce_1203=0006013
cce_1203=0003824
cce_1203=0008270
cce_1203=0016787
cce_1203=0008152
cce_1203=0016798
cce_1203=0005515
cce_1204=0006950
cce_1205=0016021
cce_1205=0016020
cce_1205=0005886
cce_1205=0055114
cce_1205=0005488
cce_1205=0016491
cce_1205=0008152
cce_1205=0003824
cce_1205=0004745
cce_1206=0004871
cce_1206=0007165
cce_1206=0006355
cce_1206=0000160
cce_1206=0000155
cce_1206=0007600
cce_1206=0018298
cce_1206=0008020
cce_1206=0045449
cce_1206=0000156
cce_1207=0016791
cce_1207=0050307
cce_1207=0000287
cce_1207=0008152
cce_1207=0005986
cce_1207=0003824
cce_1207=0016787
cce_1208=0009379
cce_1208=0009378
cce_1208=0004386
cce_1208=0003678
cce_1208=0006310
cce_1208=0016787
cce_1208=0003677
cce_1208=0006974
cce_1208=0000166
cce_1208=0005524
cce_1208=0006281
cce_1208=0009432
cce_1210=0006164
cce_1210=0005524
cce_1210=0005737
cce_1210=0004642
cce_1210=0003824
cce_1210=0006189
cce_1210=0016874
cce_1210=0000166
cce_1210=0009236
cce_1211=0009116
cce_1211=0016740
cce_1211=0009113
cce_1211=0008152
cce_1211=0004044
cce_1211=0016757
cce_1213=0006306
cce_1213=0009307
cce_1213=0008168
cce_1213=0016740
cce_1213=0003886
cce_1213=0003677
cce_1213=0043565
cce_1213=0006350
cce_1213=0045449
cce_1214=0046872
cce_1214=0055114
cce_1214=0005488
cce_1214=0016491
cce_1214=0009055
cce_1214=0030151
cce_1214=0051536
cce_1214=0008940
cce_1214=0047889
cce_1214=0008863
cce_1222=0015698
cce_1222=0016021
cce_1222=0055085
cce_1222=0015103
cce_1223=0046872
cce_1223=0055114
cce_1223=0020037
cce_1223=0016491
cce_1223=0051539
cce_1223=0051536
cce_1223=0048307
cce_1223=0009055
cce_1223=0051537
cce_1223=0006810
cce_1223=0022900
cce_1223=0042128
cce_1225=0006508
cce_1225=0004190
cce_1226=0016887
cce_1226=0005524
cce_1226=0000166
cce_1226=0017111
cce_1226=0009851
cce_1226=0004519
cce_1232=0005524
cce_1232=0042626
cce_1232=0016020
cce_1232=0006810
cce_1232=0005215
cce_1232=0009058
cce_1232=0016779
cce_1232=0016740
cce_1232=0004300
cce_1232=0016829
cce_1232=0003824
cce_1232=0016853
cce_1232=0008152
cce_1233=0016887
cce_1233=0005524
cce_1233=0000166
cce_1233=0017111
cce_1233=0009851
cce_1233=0008460
cce_1233=0050662
cce_1233=0044237
cce_1233=0016829
cce_1233=0003824
cce_1233=0009225
cce_1233=0008152
cce_1233=0005488
cce_1233=0016787
cce_1233=0015438
cce_1234=0005488
cce_1234=0008152
cce_1234=0044237
cce_1234=0003824
cce_1234=0050662
cce_1234=0005515
cce_1235=0003917
cce_1235=0006265
cce_1235=0003916
cce_1235=0005694
cce_1235=0006259
cce_1235=0003677
cce_1235=0003676
cce_1235=0000166
cce_1235=0005524
cce_1235=0016853
cce_1235=0006268
cce_1237=0016301
cce_1237=0005524
cce_1237=0004672
cce_1237=0000166
cce_1237=0006468
cce_1237=0009851
cce_1237=0004674
cce_1237=0016740
cce_1237=0016020
cce_1239=0005488
cce_1240=0005524
cce_1240=0016021
cce_1240=0042626
cce_1240=0016020
cce_1240=0006810
cce_1240=0005886
cce_1241=0016887
cce_1241=0005524
cce_1241=0000166
cce_1241=0017111
cce_1241=0009851
cce_1241=0006810
cce_1241=0016787
cce_1241=0015416
cce_1242=0046872
cce_1242=0007155
cce_1242=0030001
cce_1242=0006810
cce_1244=0006355
cce_1244=0000160
cce_1244=0000155
cce_1244=0004871
cce_1244=0007165
cce_1244=0000156
cce_1244=0030288
cce_1244=0006810
cce_1244=0005215
cce_1245=0055114
cce_1245=0005488
cce_1245=0016491
cce_1245=0008152
cce_1245=0003824
cce_1245=0004303
cce_1246=0016021
cce_1247=0006821
cce_1247=0005247
cce_1247=0016020
cce_1247=0055085
cce_1247=0005216
cce_1247=0016787
cce_1247=0016021
cce_1247=0006811
cce_1247=0006810
cce_1247=0005886
cce_1247=0015297
cce_1249=0030288
cce_1249=0003847
cce_1249=0016042
cce_1249=0016787
cce_1252=0016021
cce_1253=0008152
cce_1253=0003824
cce_1253=0008484
cce_1253=0016787
cce_1253=0004065
cce_1255=0004803
cce_1255=0006313
cce_1255=0003677
cce_1263=0005524
cce_1266=0016051
cce_1266=0004360
cce_1266=0005737
cce_1266=0016740
cce_1266=0008152
cce_1266=0005975
cce_1266=0005529
cce_1266=0008483
cce_1266=0006541
cce_1267=0055114
cce_1267=0005488
cce_1267=0016491
cce_1267=0008152
cce_1267=0003824
cce_1267=0008667
cce_1267=0004090
cce_1267=0003723
cce_1267=0006355
cce_1267=0003715
cce_1267=0006353
cce_1267=0006350
cce_1267=0045449
cce_1268=0006284
cce_1268=0006281
cce_1268=0003824
cce_1268=0051539
cce_1268=0003906
cce_1268=0004519
cce_1268=0005622
cce_1268=0003677
cce_1268=0016829
cce_1268=0016787
cce_1268=0006974
cce_1268=0051536
cce_1268=0046872
cce_1268=0008152
cce_1268=0016798
cce_1270=0009851
cce_1270=0004222
cce_1270=0016020
cce_1270=0030163
cce_1270=0000166
cce_1270=0051301
cce_1270=0017111
cce_1270=0005524
cce_1270=0006508
cce_1270=0008568
cce_1270=0016787
cce_1270=0008237
cce_1270=0008233
cce_1270=0004176
cce_1270=0004252
cce_1270=0016021
cce_1270=0008270
cce_1270=0046872
cce_1270=0005886
cce_1270=0007049
cce_1270=0005215
cce_1270=0006814
cce_1270=0006811
cce_1270=0006810
cce_1270=0055085
cce_1273=0005524
cce_1273=0003824
cce_1273=0004638
cce_1273=0006189
cce_1273=0016829
cce_1273=0008152
cce_1274=0016787
cce_1274=0003824
cce_1274=0008270
cce_1274=0008892
cce_1276=0016020
cce_1277=0003677
cce_1280=0016740
cce_1280=0016020
cce_1280=0004673
cce_1280=0018106
cce_1280=0005524
cce_1280=0016301
cce_1280=0007165
cce_1280=0004871
cce_1280=0000155
cce_1280=0008020
cce_1280=0000156
cce_1280=0006355
cce_1280=0007600
cce_1280=0000166
cce_1280=0016310
cce_1280=0045449
cce_1280=0000160
cce_1280=0016772
cce_1280=0018298
cce_1281=0016740
cce_1281=0016757
cce_1281=0016021
cce_1281=0000271
cce_1281=0006810
cce_1281=0008415
cce_1281=0004582
cce_1282=0046872
cce_1282=0009451
cce_1282=0008152
cce_1282=0031419
cce_1282=0003824
cce_1282=0051539
cce_1282=0051536
cce_1282=0008168
cce_1282=0016740
cce_1282=0006810
cce_1282=0005215
cce_1283=0030288
cce_1284=0007047
cce_1284=0016740
cce_1284=0008360
cce_1284=0030246
cce_1284=0016020
cce_1284=0016758
cce_1284=0016757
cce_1284=0051301
cce_1284=0005975
cce_1284=0030259
cce_1284=0050511
cce_1284=0019277
cce_1284=0009252
cce_1284=0005886
cce_1284=0007049
cce_1285=0004540
cce_1285=0016021
cce_1285=0016020
cce_1285=0005886
cce_1286=0006950
cce_1286=0055114
cce_1286=0016491
cce_1286=0003954
cce_1286=0051287
cce_1287=0055114
cce_1287=0016491
cce_1287=0050580
cce_1288=0046872
cce_1288=0055114
cce_1288=0016702
cce_1288=0006691
cce_1288=0016491
cce_1288=0016165
cce_1288=0005506
cce_1288=0005575
cce_1288=0006629
cce_1288=0019370
cce_1288=0004052
cce_1288=0008544
cce_1289=0009522
cce_1289=0016021
cce_1289=0009579
cce_1289=0042651
cce_1289=0016020
cce_1289=0015979
cce_1290=0015979
cce_1290=0009538
cce_1290=0030094
cce_1290=0009522
cce_1290=0016021
cce_1290=0009579
cce_1290=0042651
cce_1290=0016020
cce_1296=0045454
cce_1296=0016491
cce_1296=0016209
cce_1296=0055114
cce_1296=0051920
cce_1296=0004601
cce_1296=0009055
cce_1296=0005507
cce_1297=0046872
cce_1297=0005525
cce_1297=0003924
cce_1297=0016787
cce_1297=0000166
cce_1297=0005524
cce_1297=0000155
cce_1297=0006355
cce_1297=0016301
cce_1297=0016020
cce_1297=0018106
cce_1297=0004673
cce_1297=0004871
cce_1297=0016310
cce_1297=0007165
cce_1297=0000160
cce_1297=0016772
cce_1297=0016740
cce_1298=0005737
cce_1298=0008033
cce_1298=0016783
cce_1298=0005515
cce_1298=0005524
cce_1298=0000155
cce_1298=0006355
cce_1298=0016301
cce_1298=0016020
cce_1298=0018106
cce_1298=0004673
cce_1298=0004871
cce_1298=0000166
cce_1298=0016310
cce_1298=0007165
cce_1298=0000160
cce_1298=0016772
cce_1298=0016740
cce_1299=0006950
cce_1299=0006260
cce_1299=0005737
cce_1299=0005524
cce_1299=0031072
cce_1299=0009408
cce_1299=0006457
cce_1299=0046872
cce_1299=0051082
cce_1299=0005488
cce_1299=0000155
cce_1299=0006355
cce_1299=0016301
cce_1299=0016020
cce_1299=0018106
cce_1299=0004673
cce_1299=0004871
cce_1299=0000166
cce_1299=0016310
cce_1299=0007165
cce_1299=0000160
cce_1299=0016772
cce_1299=0016740
cce_1301=0005488
cce_1303=0009523
cce_1303=0016021
cce_1303=0009579
cce_1303=0042651
cce_1303=0016020
cce_1303=0015979
cce_1303=0009539
cce_1303=0030096
cce_1303=0009535
cce_1303=0009507
cce_1303=0009536
cce_1304=0009523
cce_1304=0016021
cce_1304=0009579
cce_1304=0042651
cce_1304=0016020
cce_1304=0015979
cce_1304=0009539
cce_1305=0020037
cce_1305=0005506
cce_1305=0016021
cce_1305=0042651
cce_1305=0016020
cce_1305=0009055
cce_1305=0015979
cce_1305=0009767
cce_1305=0006810
cce_1305=0019684
cce_1305=0009579
cce_1305=0009523
cce_1305=0055114
cce_1305=0022900
cce_1305=0046872
cce_1305=0009539
cce_1305=0009536
cce_1305=0030096
cce_1307=0019684
cce_1307=0009539
cce_1307=0009055
cce_1307=0009536
cce_1307=0009767
cce_1307=0020037
cce_1307=0046872
cce_1307=0016021
cce_1307=0016020
cce_1307=0009579
cce_1307=0005506
cce_1307=0022900
cce_1307=0015979
cce_1307=0055114
cce_1307=0006810
cce_1307=0009523
cce_1307=0042651
cce_1307=0030096
cce_1307=0009507
cce_1308=0016787
cce_1309=0046872
cce_1309=0009055
cce_1309=0022900
cce_1309=0006810
cce_1310=0046872
cce_1310=0055114
cce_1310=0016491
cce_1310=0016614
cce_1310=0008888
cce_1311=0016702
cce_1311=0009072
cce_1311=0003868
cce_1311=0055114
cce_1311=0016491
cce_1313=0055114
cce_1313=0016491
cce_1313=0009055
cce_1313=0005506
cce_1313=0010181
cce_1314=0051258
cce_1314=0000166
cce_1314=0005737
cce_1314=0005525
cce_1314=0051301
cce_1314=0043234
cce_1314=0000917
cce_1314=0003924
cce_1314=0007049
cce_1314=0005515
cce_1317=0016301
cce_1317=0005524
cce_1317=0016310
cce_1317=0016740
cce_1317=0000166
cce_1317=0016114
cce_1317=0009851
cce_1317=0050515
cce_1317=0008299
cce_1317=0009088
cce_1317=0005737
cce_1317=0006566
cce_1317=0004413
cce_1317=0008652
cce_1318=0006418
cce_1318=0004826
cce_1318=0000166
cce_1318=0005737
cce_1318=0006412
cce_1318=0005524
cce_1318=0006432
cce_1318=0000049
cce_1318=0004812
cce_1318=0016874
cce_1318=0046872
cce_1318=0000287
cce_1318=0015299
cce_1318=0016021
cce_1318=0006812
cce_1318=0006810
cce_1318=0055085
cce_1319=0003735
cce_1319=0006412
cce_1319=0005840
cce_1319=0005622
cce_1321=0008033
cce_1321=0004826
cce_1321=0006412
cce_1321=0000166
cce_1321=0005737
cce_1321=0005524
cce_1321=0003723
cce_1321=0006432
cce_1321=0000049
cce_1321=0004812
cce_1321=0000287
cce_1321=0016874
cce_1321=0046872
cce_1328=0005525
cce_1328=0005622
cce_1328=0000166
cce_1330=0044237
cce_1330=0008152
cce_1330=0003824
cce_1331=0006044
cce_1331=0005975
cce_1331=0004342
cce_1331=0016853
cce_1331=0016787
cce_1331=0017057
cce_1332=0016787
cce_1332=0004342
cce_1333=0055085
cce_1333=0015520
cce_1333=0046677
cce_1333=0016021
cce_1333=0016020
cce_1333=0015904
cce_1334=0042752
cce_1334=0005524
cce_1334=0000287
cce_1334=0045449
cce_1334=0004674
cce_1334=0003677
cce_1335=0030170
cce_1335=0009058
cce_1335=0003700
cce_1335=0003677
cce_1335=0003824
cce_1335=0006355
cce_1335=0005622
cce_1335=0006350
cce_1335=0016769
cce_1335=0045449
cce_1336=0003723
cce_1336=0030096
cce_1337=0005524
cce_1337=0016301
cce_1337=0004674
cce_1338=0003723
cce_1338=0008168
cce_1338=0016740
cce_1338=0006396
cce_1338=0008173
cce_1338=0009021
cce_1338=0046872
cce_1338=0051539
cce_1338=0051536
cce_1340=0009058
cce_1340=0004049
cce_1340=0016833
cce_1340=0000162
cce_1340=0016829
cce_1340=0004750
cce_1340=0016853
cce_1340=0008652
cce_1340=0009073
cce_1340=0016740
cce_1340=0016020
cce_1340=0016310
cce_1340=0004673
cce_1340=0018106
cce_1340=0005524
cce_1340=0016301
cce_1340=0007165
cce_1340=0004871
cce_1340=0000155
cce_1340=0016772
cce_1341=0015979
cce_1341=0009538
cce_1341=0030094
cce_1341=0009522
cce_1341=0005515
cce_1343=0005524
cce_1343=0005737
cce_1343=0006457
cce_1343=0006950
cce_1344=0009851
cce_1344=0044267
cce_1344=0000166
cce_1344=0005737
cce_1344=0005524
cce_1344=0042026
cce_1344=0005515
cce_1344=0006457
cce_1344=0051082
cce_1344=0006950
cce_1345=0015986
cce_1345=0045261
cce_1345=0046961
cce_1345=0046933
cce_1345=0016787
cce_1345=0020037
cce_1345=0009055
cce_1345=0005506
cce_1345=0055114
cce_1345=0016491
cce_1346=0003677
cce_1349=0016765
cce_1349=0016740
cce_1349=0008834
cce_1349=0008360
cce_1349=0007049
cce_1349=0007047
cce_1349=0051301
cce_1349=0009252
cce_1351=0008836
cce_1351=0009089
cce_1351=0003824
cce_1351=0016831
cce_1351=0016829
cce_1351=0009085
cce_1351=0008652
cce_1353=0004386
cce_1353=0003676
cce_1353=0005524
cce_1353=0000166
cce_1353=0009851
cce_1353=0003677
cce_1353=0016740
cce_1353=0004674
cce_1353=0016301
cce_1353=0006139
cce_1353=0003887
cce_1354=0006260
cce_1354=0055114
cce_1354=0005524
cce_1354=0016491
cce_1354=0004748
cce_1354=0005971
cce_1354=0005515
cce_1354=0000166
cce_1354=0016539
cce_1354=0004519
cce_1355=0051082
cce_1355=0006950
cce_1355=0006457
cce_1355=0031072
cce_1355=0006260
cce_1355=0005737
cce_1355=0005524
cce_1355=0009408
cce_1355=0046872
cce_1355=0005488
cce_1356=0051082
cce_1356=0005524
cce_1356=0006950
cce_1356=0006457
cce_1356=0000166
cce_1356=0009851
cce_1356=0055114
cce_1356=0016491
cce_1356=0032440
cce_1357=0008152
cce_1357=0004332
cce_1357=0003824
cce_1357=0008270
cce_1357=0006096
cce_1357=0016829
cce_1357=0046872
cce_1358=0016740
cce_1358=0016021
cce_1358=0008963
cce_1359=0016787
cce_1359=0047789
cce_1363=0003676
cce_1364=0016021
cce_1364=0051205
cce_1364=0016020
cce_1364=0005886
cce_1365=0055114
cce_1365=0016491
cce_1366=0001682
cce_1366=0004526
cce_1366=0000049
cce_1366=0008033
cce_1366=0016787
cce_1366=0003723
cce_1366=0004519
cce_1366=0004518
cce_1367=0003735
cce_1367=0006412
cce_1367=0030529
cce_1367=0005840
cce_1367=0005622
cce_1370=0030288
cce_1370=0006810
cce_1370=0005215
cce_1371=0009536
cce_1371=0003735
cce_1371=0006412
cce_1371=0030529
cce_1371=0005840
cce_1371=0005622
cce_1372=0006508
cce_1372=0008236
cce_1372=0016787
cce_1372=0008233
cce_1372=0005515
cce_1372=0030288
cce_1372=0016740
cce_1372=0030170
cce_1372=0016829
cce_1372=0031071
cce_1372=0003824
cce_1372=0008152
cce_1373=0051301
cce_1376=0004801
cce_1376=0005737
cce_1376=0008152
cce_1376=0005975
cce_1376=0006098
cce_1376=0003824
cce_1376=0016740
cce_1376=0004347
cce_1376=0006096
cce_1376=0006094
cce_1376=0005509
cce_1377=0006729
cce_1377=0008124
cce_1377=0016829
cce_1378=0055114
cce_1378=0016491
cce_1378=0008177
cce_1379=0046872
cce_1379=0005524
cce_1379=0016874
cce_1379=0016810
cce_1379=0000166
cce_1379=0008616
cce_1379=0006526
cce_1379=0004055
cce_1381=0016301
cce_1381=0004765
cce_1381=0016740
cce_1382=0016301
cce_1382=0005524
cce_1382=0005737
cce_1382=0004765
cce_1382=0000287
cce_1382=0009073
cce_1382=0016740
cce_1382=0000166
cce_1382=0046872
cce_1382=0008652
cce_1382=0009851
cce_1382=0017111
cce_1383=0045158
cce_1383=0016021
cce_1383=0042651
cce_1383=0016020
cce_1383=0009055
cce_1383=0015979
cce_1383=0006810
cce_1383=0009579
cce_1383=0055114
cce_1383=0016491
cce_1383=0022904
cce_1383=0022900
cce_1383=0046872
cce_1383=0009512
cce_1384=0045158
cce_1384=0009775
cce_1384=0045156
cce_1384=0016021
cce_1384=0042651
cce_1384=0016020
cce_1384=0009055
cce_1384=0015979
cce_1384=0006810
cce_1384=0009579
cce_1384=0055114
cce_1384=0016491
cce_1384=0022904
cce_1384=0022900
cce_1384=0004674
cce_1384=0005524
cce_1384=0016301
cce_1386=0016021
cce_1388=0006355
cce_1388=0016564
cce_1388=0045892
cce_1388=0003677
cce_1388=0006950
cce_1388=0006350
cce_1388=0045449
cce_1389=0016740
cce_1390=0004871
cce_1390=0007165
cce_1391=0003735
cce_1391=0003723
cce_1391=0006412
cce_1391=0030529
cce_1391=0005840
cce_1391=0019843
cce_1391=0005622
cce_1392=0003735
cce_1392=0006412
cce_1392=0030529
cce_1392=0005840
cce_1392=0005622
cce_1393=0016757
cce_1393=0005524
cce_1393=0004672
cce_1393=0006468
cce_1394=0016740
cce_1394=0005524
cce_1394=0004672
cce_1394=0006468
cce_1395=0006486
cce_1395=0008417
cce_1395=0016020
cce_1395=0016740
cce_1395=0005524
cce_1395=0004672
cce_1395=0006468
cce_1397=0006810
cce_1397=0005215
cce_1397=0008643
cce_1398=0006355
cce_1398=0000160
cce_1398=0000155
cce_1398=0016021
cce_1398=0004871
cce_1398=0007165
cce_1398=0000156
cce_1400=0006508
cce_1400=0004252
cce_1400=0007155
cce_1400=0005529
cce_1400=0005515
cce_1400=0016021
cce_1400=0007154
cce_1400=0007229
cce_1400=0008237
cce_1400=0031012
cce_1400=0008270
cce_1400=0004222
cce_1400=0005509
cce_1400=0005576
cce_1400=0009405
cce_1400=0032259
cce_1400=0016020
cce_1400=0008168
cce_1400=0003676
cce_1400=0030246
cce_1400=0004553
cce_1400=0005975
cce_1400=0000272
cce_1400=0003824
cce_1401=0008299
cce_1401=0016740
cce_1401=0008152
cce_1401=0003824
cce_1401=0016114
cce_1401=0009228
cce_1401=0008661
cce_1402=0016021
cce_1402=0009579
cce_1402=0006493
cce_1402=0042651
cce_1402=0017004
cce_1402=0016020
cce_1402=0000030
cce_1402=0005886
cce_1403=0016021
cce_1403=0016020
cce_1403=0006814
cce_1403=0055085
cce_1403=0006811
cce_1403=0006810
cce_1403=0005215
cce_1403=0008643
cce_1406=0016740
cce_1406=0003824
cce_1406=0030170
cce_1406=0008483
cce_1406=0047310
cce_1408=0016740
cce_1408=0016757
cce_1409=0055114
cce_1409=0008937
cce_1410=0055114
cce_1410=0008937
cce_1411=0006355
cce_1411=0000160
cce_1411=0007600
cce_1411=0000156
cce_1411=0008020
cce_1411=0045449
cce_1411=0018298
cce_1411=0016301
cce_1411=0005524
cce_1411=0004672
cce_1411=0006468
cce_1411=0000155
cce_1411=0004871
cce_1411=0007165
cce_1411=0016021
cce_1411=0016787
cce_1411=0008984
cce_1411=0008887
cce_1411=0016740
cce_1412=0006355
cce_1412=0000160
cce_1412=0000156
cce_1413=0016740
cce_1413=0007600
cce_1413=0016310
cce_1413=0016020
cce_1413=0004673
cce_1413=0018298
cce_1413=0018106
cce_1413=0000166
cce_1413=0005524
cce_1413=0016301
cce_1413=0007165
cce_1413=0004871
cce_1413=0008020
cce_1413=0000155
cce_1413=0016772
cce_1413=0045449
cce_1413=0006355
cce_1413=0000160
cce_1413=0000156
cce_1413=0016021
cce_1413=0006935
cce_1418=0016874
cce_1418=0008152
cce_1418=0003824
cce_1418=0047462
cce_1418=0016627
cce_1418=0003995
cce_1418=0055114
cce_1418=0016491
cce_1418=0016853
cce_1418=0008470
cce_1418=0048037
cce_1418=0000036
cce_1418=0031177
cce_1418=0009058
cce_1418=0005488
cce_1418=0016740
cce_1418=0030170
cce_1418=0047879
cce_1418=0008483
cce_1418=0047689
cce_1418=0008415
cce_1418=0004467
cce_1419=0030288
cce_1420=0051287
cce_1420=0008270
cce_1420=0055114
cce_1420=0000105
cce_1420=0016491
cce_1420=0004399
cce_1420=0008152
cce_1420=0046872
cce_1420=0008652
cce_1421=0009058
cce_1421=0016788
cce_1421=0016787
cce_1421=0004320
cce_1423=0006355
cce_1423=0006350
cce_1423=0045449
cce_1423=0005622
cce_1423=0003700
cce_1423=0003677
cce_1423=0004872
cce_1427=0016779
cce_1427=0016740
cce_1427=0003887
cce_1427=0016787
cce_1427=0050407
cce_1429=0031072
cce_1429=0006950
cce_1429=0051082
cce_1429=0006457
cce_1429=0003677
cce_1429=0045454
cce_1430=0055114
cce_1430=0005488
cce_1430=0016491
cce_1430=0005737
cce_1430=0004764
cce_1430=0008152
cce_1430=0003824
cce_1431=0016021
cce_1431=0016020
cce_1431=0005886
cce_1434=0009381
cce_1434=0009380
cce_1434=0006289
cce_1434=0003677
cce_1434=0005737
cce_1434=0006281
cce_1434=0005622
cce_1434=0004518
cce_1434=0009432
cce_1434=0006974
cce_1434=0004527
cce_1435=0006355
cce_1435=0000160
cce_1435=0000155
cce_1435=0016021
cce_1435=0004871
cce_1435=0007165
cce_1435=0003824
cce_1435=0000156
cce_1437=0005509
cce_1437=0005576
cce_1437=0009405
cce_1438=0004803
cce_1438=0003676
cce_1438=0006313
cce_1438=0003677
cce_1438=0016887
cce_1438=0005524
cce_1438=0015408
cce_1438=0016787
cce_1438=0000166
cce_1438=0017111
cce_1438=0009851
cce_1439=0004803
cce_1439=0003676
cce_1439=0006313
cce_1439=0003677
cce_1445=0016787
cce_1445=0008806
cce_1445=0006355
cce_1445=0000166
cce_1445=0003700
cce_1445=0003677
cce_1446=0031977
cce_1446=0009579
cce_1446=0006508
cce_1446=0004252
cce_1446=0016021
cce_1446=0016020
cce_1446=0003824
cce_1446=0005886
cce_1448=0016021
cce_1451=0016614
cce_1451=0050660
cce_1451=0016491
cce_1451=0009055
cce_1451=0006066
cce_1451=0008152
cce_1451=0055114
cce_1451=0004497
cce_1455=0006520
cce_1455=0008152
cce_1455=0009088
cce_1455=0003824
cce_1455=0030170
cce_1455=0004795
cce_1455=0016829
cce_1455=0008652
cce_1455=0016787
cce_1455=0018786
cce_1456=0005975
cce_1456=0043169
cce_1456=0003824
cce_1456=0004325
cce_1456=0006783
cce_1456=0005737
cce_1456=0006779
cce_1456=0016829
cce_1457=0005975
cce_1457=0043169
cce_1457=0003824
cce_1457=0004574
cce_1457=0016787
cce_1457=0008152
cce_1457=0016798
cce_1457=0004325
cce_1457=0006783
cce_1457=0005737
cce_1457=0006779
cce_1457=0016829
cce_1457=0004558
cce_1458=0005975
cce_1458=0043169
cce_1458=0003824
cce_1458=0004574
cce_1458=0016787
cce_1458=0008152
cce_1458=0016798
cce_1458=0004558
cce_1460=0000151
cce_1460=0016567
cce_1460=0004842
cce_1466=0009058
cce_1466=0048037
cce_1466=0016874
cce_1466=0000036
cce_1466=0016788
cce_1466=0008152
cce_1466=0003824
cce_1466=0031177
cce_1466=0008146
cce_1466=0016740
cce_1466=0005488
cce_1466=0047879
cce_1466=0008415
cce_1466=0004467
cce_1466=0008881
cce_1466=0016853
cce_1466=0050157
cce_1466=0047689
cce_1466=0047462
cce_1466=0055114
cce_1466=0016491
cce_1466=0030170
cce_1466=0008483
cce_1466=0016627
cce_1466=0050660
cce_1466=0003995
cce_1466=0008470
cce_1467=0016740
cce_1467=0016020
cce_1467=0016310
cce_1467=0004673
cce_1467=0018106
cce_1467=0005524
cce_1467=0016301
cce_1467=0007165
cce_1467=0000155
cce_1467=0016772
cce_1467=0004871
cce_1468=0009103
cce_1468=0016020
cce_1468=0045227
cce_1468=0030234
cce_1468=0016740
cce_1468=0004715
cce_1470=0016887
cce_1470=0005524
cce_1470=0000166
cce_1470=0017111
cce_1470=0009851
cce_1470=0015419
cce_1470=0016787
cce_1471=0005524
cce_1471=0042626
cce_1471=0016020
cce_1471=0006810
cce_1471=0005215
cce_1472=0051082
cce_1472=0006457
cce_1472=0031072
cce_1472=0006950
cce_1472=0051087
cce_1472=0006260
cce_1472=0005737
cce_1472=0005524
cce_1472=0009408
cce_1472=0046872
cce_1472=0005488
cce_1473=0016740
cce_1473=0008152
cce_1473=0003824
cce_1473=0019344
cce_1473=0008652
cce_1473=0030170
cce_1473=0004124
cce_1473=0006535
cce_1474=0004134
cce_1474=0016740
cce_1474=0005975
cce_1474=0043169
cce_1474=0003824
cce_1474=0016787
cce_1474=0016757
cce_1474=0005737
cce_1474=0006508
cce_1474=0004190
cce_1475=0030288
cce_1475=0006952
cce_1475=0006915
cce_1475=0005524
cce_1476=0016020
cce_1478=0016740
cce_1478=0016310
cce_1478=0004674
cce_1478=0016020
cce_1478=0004673
cce_1478=0004672
cce_1478=0018106
cce_1478=0006468
cce_1478=0005524
cce_1478=0016301
cce_1478=0007165
cce_1478=0000155
cce_1478=0016772
cce_1479=0008969
cce_1479=0016787
cce_1480=0016788
cce_1480=0006310
cce_1480=0016787
cce_1480=0006974
cce_1480=0003676
cce_1480=0005737
cce_1480=0006281
cce_1480=0006139
cce_1480=0004518
cce_1483=0016020
cce_1483=0055085
cce_1484=0046872
cce_1484=0007155
cce_1484=0030001
cce_1484=0006810
cce_1484=0016740
cce_1484=0030244
cce_1484=0016020
cce_1484=0016760
cce_1484=0016757
cce_1485=0016887
cce_1485=0005524
cce_1485=0000166
cce_1485=0017111
cce_1485=0009851
cce_1485=0016740
cce_1485=0030244
cce_1485=0016020
cce_1485=0016760
cce_1485=0016787
cce_1485=0016757
cce_1485=0015412
cce_1486=0005524
cce_1486=0016021
cce_1486=0042626
cce_1486=0016020
cce_1486=0006810
cce_1486=0016740
cce_1486=0030244
cce_1486=0016760
cce_1486=0016757
cce_1489=0046872
cce_1489=0008152
cce_1489=0004655
cce_1489=0006779
cce_1489=0003824
cce_1489=0016829
cce_1489=0033014
cce_1489=0019684
cce_1489=0009055
cce_1489=0030077
cce_1489=0030076
cce_1489=0016021
cce_1489=0016020
cce_1489=0009579
cce_1489=0045156
cce_1489=0005506
cce_1489=0022900
cce_1489=0015979
cce_1489=0009772
cce_1489=0006810
cce_1489=0009523
cce_1489=0042651
cce_1490=0006310
cce_1490=0000150
cce_1493=0016787
cce_1495=0004829
cce_1495=0006418
cce_1495=0000166
cce_1495=0005737
cce_1495=0006412
cce_1495=0005524
cce_1495=0006435
cce_1495=0004812
cce_1495=0016876
cce_1495=0043039
cce_1495=0019684
cce_1495=0009055
cce_1495=0016787
cce_1495=0030077
cce_1495=0030076
cce_1495=0046872
cce_1495=0016021
cce_1495=0016020
cce_1495=0016874
cce_1495=0009579
cce_1495=0045156
cce_1495=0005506
cce_1495=0022900
cce_1495=0015979
cce_1495=0009772
cce_1495=0006810
cce_1495=0009523
cce_1495=0042651
cce_1496=0008150
cce_1496=0005575
cce_1497=0004386
cce_1497=0016021
cce_1498=0006355
cce_1498=0005524
cce_1498=0009055
cce_1498=0051536
cce_1498=0008134
cce_1498=0005622
cce_1499=0016787
cce_1501=0046654
cce_1501=0005737
cce_1501=0003934
cce_1501=0016787
cce_1501=0006730
cce_1501=0005525
cce_1501=0000166
cce_1503=0015986
cce_1503=0045261
cce_1503=0016469
cce_1503=0046933
cce_1503=0046034
cce_1503=0046961
cce_1503=0005524
cce_1503=0042777
cce_1503=0015992
cce_1503=0016820
cce_1503=0033178
cce_1503=0016787
cce_1503=0016020
cce_1503=0009579
cce_1503=0006754
cce_1503=0000166
cce_1503=0006811
cce_1503=0006810
cce_1503=0042651
cce_1503=0005886
cce_1503=0009851
cce_1503=0050077
cce_1503=0003824
cce_1503=0005737
cce_1503=0016853
cce_1503=0009072
cce_1506=0015986
cce_1506=0045263
cce_1506=0016021
cce_1506=0042651
cce_1506=0016020
cce_1506=0006811
cce_1506=0006810
cce_1506=0015078
cce_1506=0046933
cce_1506=0009579
cce_1506=0006754
cce_1506=0015992
cce_1506=0005886
cce_1506=0045261
cce_1507=0015986
cce_1507=0045263
cce_1507=0016021
cce_1507=0016020
cce_1507=0006811
cce_1507=0006810
cce_1507=0015078
cce_1507=0046933
cce_1507=0015992
cce_1507=0033177
cce_1507=0016787
cce_1507=0008289
cce_1508=0015986
cce_1508=0045263
cce_1508=0016021
cce_1508=0042651
cce_1508=0016020
cce_1508=0006811
cce_1508=0006810
cce_1508=0015078
cce_1508=0046933
cce_1508=0042777
cce_1508=0009579
cce_1508=0006754
cce_1508=0015992
cce_1508=0016787
cce_1508=0033178
cce_1508=0005524
cce_1508=0046034
cce_1508=0045261
cce_1508=0046961
cce_1508=0000166
cce_1508=0017111
cce_1508=0016469
cce_1508=0008553
cce_1508=0016820
cce_1508=0005886
cce_1508=0005488
cce_1509=0016787
cce_1509=0005737
cce_1509=0003824
cce_1509=0050077
cce_1509=0016853
cce_1509=0009072
cce_1510=0016787
cce_1511=0015986
cce_1511=0045261
cce_1511=0046961
cce_1511=0006754
cce_1511=0046933
cce_1511=0006811
cce_1511=0006810
cce_1511=0016787
cce_1511=0042651
cce_1511=0016020
cce_1511=0005524
cce_1511=0042777
cce_1511=0009579
cce_1511=0015992
cce_1511=0050077
cce_1511=0005737
cce_1511=0003824
cce_1511=0009072
cce_1511=0016853
cce_1512=0042777
cce_1512=0015986
cce_1512=0033178
cce_1512=0005524
cce_1512=0016021
cce_1512=0016020
cce_1512=0045263
cce_1512=0009579
cce_1512=0046034
cce_1512=0046933
cce_1512=0045261
cce_1512=0015992
cce_1512=0046961
cce_1512=0006754
cce_1512=0009851
cce_1512=0000166
cce_1512=0017111
cce_1512=0015078
cce_1512=0016469
cce_1512=0008553
cce_1512=0016820
cce_1512=0006811
cce_1512=0006810
cce_1512=0042651
cce_1512=0016787
cce_1512=0005886
cce_1512=0033539
cce_1512=0004803
cce_1512=0003677
cce_1512=0003676
cce_1512=0016627
cce_1512=0003995
cce_1512=0008152
cce_1512=0050660
cce_1512=0055114
cce_1512=0016491
cce_1512=0006313
cce_1513=0016021
cce_1513=0006810
cce_1513=0005215
cce_1514=0009116
cce_1514=0004588
cce_1514=0006221
cce_1514=0016740
cce_1514=0016757
cce_1519=0016740
cce_1519=0016310
cce_1519=0016020
cce_1519=0004673
cce_1519=0018106
cce_1519=0000166
cce_1519=0005524
cce_1519=0016301
cce_1519=0007165
cce_1519=0000160
cce_1519=0006355
cce_1519=0004871
cce_1519=0000155
cce_1519=0016772
cce_1519=0042981
cce_1519=0016787
cce_1519=0000156
cce_1519=0005737
cce_1519=0008757
cce_1519=0008168
cce_1519=0006935
cce_1519=0008984
cce_1520=0006355
cce_1520=0000160
cce_1520=0000156
cce_1521=0006355
cce_1521=0000160
cce_1521=0000156
cce_1521=0004871
cce_1521=0007165
cce_1521=0000155
cce_1522=0003840
cce_1522=0016740
cce_1522=0008415
cce_1522=0006750
cce_1522=0008168
cce_1522=0006817
cce_1522=0008152
cce_1522=0016020
cce_1522=0005315
cce_1522=0004437
cce_1523=0016702
cce_1525=0016740
cce_1526=0009523
cce_1526=0016021
cce_1526=0009579
cce_1526=0042651
cce_1526=0016020
cce_1526=0015979
cce_1526=0030145
cce_1527=0004590
cce_1527=0006221
cce_1527=0006207
cce_1527=0008152
cce_1527=0003824
cce_1527=0016831
cce_1527=0016829
cce_1529=0016020
cce_1530=0009851
cce_1530=0016020
cce_1530=0016787
cce_1530=0006810
cce_1530=0000166
cce_1530=0017111
cce_1530=0005524
cce_1530=0016887
cce_1530=0005886
cce_1531=0009236
cce_1531=0015087
cce_1531=0006824
cce_1532=0006629
cce_1532=0016788
cce_1532=0016740
cce_1532=0016298
cce_1532=0008415
cce_1532=0004607
cce_1532=0016787
cce_1533=0008444
cce_1533=0016780
cce_1533=0016740
cce_1533=0016021
cce_1533=0008654
cce_1533=0016020
cce_1533=0055114
cce_1533=0008937
cce_1534=0016491
cce_1534=0016117
cce_1534=0016853
cce_1534=0055114
cce_1534=0051786
cce_1534=0008152
cce_1535=0016301
cce_1535=0004673
cce_1535=0005524
cce_1535=0000155
cce_1535=0016020
cce_1535=0007165
cce_1535=0018106
cce_1535=0016740
cce_1535=0016310
cce_1535=0016772
cce_1535=0004871
cce_1535=0003677
cce_1535=0000156
cce_1535=0006355
cce_1535=0006350
cce_1535=0003700
cce_1535=0045449
cce_1535=0000160
cce_1535=0043565
cce_1535=0005622
cce_1535=0016021
cce_1535=0000166
cce_1536=0005524
cce_1536=0004672
cce_1536=0006468
cce_1537=0016037
cce_1537=0030089
cce_1537=0031404
cce_1537=0009851
cce_1537=0004222
cce_1537=0016021
cce_1537=0016020
cce_1537=0030163
cce_1537=0000166
cce_1537=0017111
cce_1537=0008270
cce_1537=0005524
cce_1537=0006508
cce_1537=0006810
cce_1537=0005622
cce_1538=0016020
cce_1538=0006493
cce_1538=0000030
cce_1538=0005886
cce_1538=0016740
cce_1538=0004169
cce_1538=0016757
cce_1539=0016020
cce_1539=0003824
cce_1542=0004619
cce_1542=0008152
cce_1542=0003824
cce_1542=0016868
cce_1542=0006096
cce_1542=0046538
cce_1542=0016853
cce_1543=0005488
cce_1543=0016168
cce_1543=0009521
cce_1543=0019684
cce_1543=0044238
cce_1543=0016020
cce_1543=0009767
cce_1546=0016020
cce_1546=0016021
cce_1546=0006810
cce_1546=0005886
cce_1549=0006281
cce_1549=0003677
cce_1550=0006304
cce_1550=0004519
cce_1550=0003677
cce_1550=0051301
cce_1551=0005488
cce_1551=0006396
cce_1551=0005622
cce_1553=0055114
cce_1553=0005488
cce_1553=0016491
cce_1553=0008152
cce_1553=0003824
cce_1554=0016491
cce_1554=0003824
cce_1554=0050660
cce_1554=0055114
cce_1554=0018530
cce_1555=0016740
cce_1558=0009058
cce_1558=0003824
cce_1558=0016853
cce_1559=0003723
cce_1559=0008168
cce_1559=0016740
cce_1559=0008033
cce_1559=0004809
cce_1560=0016301
cce_1560=0005524
cce_1560=0004672
cce_1560=0006468
cce_1560=0004674
cce_1560=0016740
cce_1561=0016740
cce_1561=0003896
cce_1561=0006259
cce_1561=0003677
cce_1561=0006260
cce_1561=0003676
cce_1561=0008270
cce_1561=0005658
cce_1561=0016779
cce_1561=0046872
cce_1561=0006350
cce_1561=0006269
cce_1561=0003899
cce_1565=0008324
cce_1565=0005488
cce_1565=0008152
cce_1565=0003824
cce_1565=0006813
cce_1565=0005216
cce_1566=0016787
cce_1566=0008152
cce_1566=0003824
cce_1566=0008484
cce_1566=0004065
cce_1566=0005488
cce_1566=0016301
cce_1566=0016740
cce_1566=0004674
cce_1567=0016020
cce_1567=0008508
cce_1567=0006814
cce_1568=0016787
cce_1568=0003993
cce_1569=0009058
cce_1569=0016740
cce_1569=0016757
cce_1569=0009011
cce_1570=0046872
cce_1570=0008253
cce_1570=0005737
cce_1570=0016787
cce_1570=0000166
cce_1570=0003993
cce_1571=0016788
cce_1571=0006310
cce_1571=0016787
cce_1571=0006974
cce_1571=0003676
cce_1571=0005737
cce_1571=0006281
cce_1571=0006139
cce_1571=0004518
cce_1577=0016887
cce_1577=0005524
cce_1577=0016787
cce_1577=0000166
cce_1577=0017111
cce_1577=0015415
cce_1577=0009851
cce_1580=0009306
cce_1580=0019867
cce_1581=0009306
cce_1581=0009279
cce_1581=0019867
cce_1581=0006810
cce_1583=0005488
cce_1583=0016740
cce_1583=0008152
cce_1583=0003824
cce_1583=0006633
cce_1583=0004314
cce_1583=0008415
cce_1583=0008610
cce_1584=0008610
cce_1584=0008152
cce_1584=0003824
cce_1584=0016747
cce_1584=0006633
cce_1584=0004315
cce_1584=0016740
cce_1584=0008415
cce_1584=0005737
cce_1584=0033818
cce_1585=0005737
cce_1585=0016740
cce_1585=0008654
cce_1585=0003824
cce_1585=0016747
cce_1585=0006633
cce_1585=0006644
cce_1585=0008415
cce_1586=0046872
cce_1586=0006508
cce_1586=0009987
cce_1586=0016787
cce_1586=0008235
cce_1586=0004177
cce_1586=0008233
cce_1587=0051082
cce_1587=0006950
cce_1587=0006457
cce_1587=0031072
cce_1587=0006260
cce_1587=0005737
cce_1587=0005524
cce_1587=0009408
cce_1587=0046872
cce_1587=0005488
cce_1588=0008270
cce_1588=0055114
cce_1588=0006069
cce_1588=0016491
cce_1588=0003824
cce_1588=0051903
cce_1588=0008152
cce_1588=0046872
cce_1588=0005488
cce_1591=0015031
cce_1591=0005215
cce_1591=0016021
cce_1591=0016020
cce_1591=0008565
cce_1591=0015450
cce_1591=0006810
cce_1591=0015628
cce_1591=0015627
cce_1591=0006886
cce_1591=0055085
cce_1591=0005886
cce_1592=0016779
cce_1593=0008150
cce_1593=0005575
cce_1593=0016740
cce_1595=0055114
cce_1595=0003842
cce_1595=0016491
cce_1595=0004657
cce_1595=0008152
cce_1595=0006562
cce_1595=0006537
cce_1595=0006561
cce_1596=0006355
cce_1596=0003677
cce_1597=0003723
cce_1597=0006278
cce_1597=0003964
cce_1597=0004588
cce_1597=0016740
cce_1597=0016757
cce_1598=0006777
cce_1599=0009523
cce_1599=0009654
cce_1599=0009579
cce_1599=0042651
cce_1599=0016020
cce_1599=0015979
cce_1599=0030096
cce_1600=0004386
cce_1601=0055114
cce_1601=0048037
cce_1601=0005488
cce_1601=0016491
cce_1601=0008152
cce_1601=0003824
cce_1601=0016616
cce_1601=0051287
cce_1601=0008720
cce_1601=0050578
cce_1602=0016740
cce_1602=0008415
cce_1602=0008925
cce_1603=0004645
cce_1603=0016740
cce_1603=0005975
cce_1603=0030170
cce_1603=0016757
cce_1603=0005977
cce_1604=0016301
cce_1604=0030955
cce_1604=0004743
cce_1604=0016740
cce_1604=0000287
cce_1604=0003824
cce_1604=0006096
cce_1604=0016310
cce_1604=0016772
cce_1604=0000166
cce_1604=0005524
cce_1604=0046872
cce_1605=0016874
cce_1605=0008152
cce_1605=0003824
cce_1605=0008756
cce_1606=0046872
cce_1606=0009055
cce_1606=0022900
cce_1606=0051537
cce_1606=0051536
cce_1606=0006810
cce_1606=0009536
cce_1606=0009507
cce_1607=0046872
cce_1607=0009055
cce_1607=0022900
cce_1607=0051537
cce_1607=0051536
cce_1607=0006810
cce_1608=0005488
cce_1608=0016491
cce_1608=0008152
cce_1608=0003824
cce_1608=0016740
cce_1608=0004781
cce_1608=0000166
cce_1608=0005525
cce_1608=0055114
cce_1608=0016779
cce_1608=0005622
cce_1608=0003924
cce_1608=0004074
cce_1609=0004348
cce_1609=0016020
cce_1609=0003824
cce_1609=0006680
cce_1609=0016787
cce_1609=0008152
cce_1609=0016798
cce_1611=0016301
cce_1611=0016740
cce_1611=0006014
cce_1611=0004747
cce_1611=0004001
cce_1611=0008865
cce_1612=0045449
cce_1612=0003677
cce_1612=0005515
cce_1613=0004177
cce_1613=0005515
cce_1614=0009081
cce_1614=0004084
cce_1614=0016740
cce_1614=0008152
cce_1614=0003824
cce_1614=0008483
cce_1614=0009082
cce_1614=0008652
cce_1614=0008793
cce_1615=0015627
cce_1615=0015628
cce_1615=0008565
cce_1616=0016020
cce_1616=0006493
cce_1616=0000030
cce_1616=0005886
cce_1616=0016740
cce_1616=0006310
cce_1616=0000150
cce_1616=0003677
cce_1616=0004169
cce_1616=0016757
cce_1618=0009236
cce_1618=0008168
cce_1618=0016740
cce_1618=0008152
cce_1618=0006779
cce_1618=0046026
cce_1618=0006468
cce_1618=0005524
cce_1618=0000155
cce_1618=0016301
cce_1618=0016020
cce_1618=0004674
cce_1618=0018106
cce_1618=0004673
cce_1618=0004672
cce_1618=0016310
cce_1618=0007165
cce_1618=0016772
cce_1619=0004437
cce_1619=0008934
cce_1619=0016787
cce_1619=0008168
cce_1619=0006817
cce_1619=0003840
cce_1619=0016740
cce_1619=0008152
cce_1619=0016020
cce_1619=0005315
cce_1620=0046872
cce_1620=0055114
cce_1620=0016491
cce_1620=0006801
cce_1620=0004784
cce_1622=0051287
cce_1622=0050662
cce_1622=0055114
cce_1622=0016616
cce_1622=0016491
cce_1622=0003824
cce_1622=0008152
cce_1622=0003979
cce_1622=0005488
cce_1623=0006355
cce_1623=0003723
cce_1623=0006353
cce_1623=0006350
cce_1623=0045449
cce_1623=0003715
cce_1626=0042626
cce_1626=0009851
cce_1626=0016021
cce_1626=0006810
cce_1626=0000166
cce_1626=0017111
cce_1626=0005524
cce_1626=0016887
cce_1626=0055085
cce_1626=0016787
cce_1626=0015415
cce_1627=0005975
cce_1627=0003824
cce_1627=0016810
cce_1627=0016787
cce_1627=0004134
cce_1627=0030246
cce_1627=0016740
cce_1627=0004559
cce_1627=0016757
cce_1627=0005737
cce_1627=0004556
cce_1627=0008152
cce_1627=0016798
cce_1627=0004553
cce_1627=0016052
cce_1629=0004645
cce_1629=0016740
cce_1629=0005975
cce_1629=0030170
cce_1629=0016757
cce_1629=0005977
cce_1630=0006355
cce_1630=0000160
cce_1630=0000156
cce_1630=0006350
cce_1630=0045449
cce_1630=0003677
cce_1632=0016301
cce_1632=0005524
cce_1632=0016310
cce_1632=0003824
cce_1632=0016772
cce_1632=0005886
cce_1632=0016740
cce_1632=0008986
cce_1635=0055114
cce_1635=0009236
cce_1635=0016994
cce_1635=0016491
cce_1638=0055114
cce_1638=0016491
cce_1639=0009018
cce_1639=0005975
cce_1639=0043169
cce_1639=0003824
cce_1639=0005985
cce_1639=0016740
cce_1639=0016757
cce_1640=0055114
cce_1640=0016491
cce_1640=0046914
cce_1640=0009186
cce_1640=0004748
cce_1642=0016021
cce_1642=0055085
cce_1643=0016491
cce_1644=0008479
cce_1644=0006400
cce_1644=0016740
cce_1644=0008033
cce_1644=0008616
cce_1644=0016757
cce_1645=0009236
cce_1645=0015420
cce_1645=0008818
cce_1645=0005886
cce_1645=0016740
cce_1645=0016021
cce_1645=0016020
cce_1645=0051073
cce_1646=0006508
cce_1646=0008233
cce_1647=0005524
cce_1647=0000166
cce_1647=0017111
cce_1647=0009851
cce_1649=0016037
cce_1649=0030089
cce_1649=0031404
cce_1649=0006810
cce_1649=0005622
cce_1649=0009579
cce_1649=0042651
cce_1649=0016020
cce_1651=0005524
cce_1651=0000166
cce_1651=0017111
cce_1651=0009851
cce_1653=0003735
cce_1653=0003723
cce_1653=0006412
cce_1653=0005840
cce_1653=0030529
cce_1654=0016874
cce_1654=0008152
cce_1654=0003824
cce_1654=0009058
cce_1654=0048037
cce_1654=0005488
cce_1654=0000036
cce_1654=0016740
cce_1654=0031177
cce_1654=0008756
cce_1654=0004467
cce_1654=0008146
cce_1654=0047879
cce_1654=0008415
cce_1654=0008881
cce_1654=0016853
cce_1654=0050157
cce_1654=0047689
cce_1654=0016627
cce_1654=0050660
cce_1654=0003995
cce_1654=0055114
cce_1654=0016491
cce_1654=0030170
cce_1654=0008483
cce_1655=0005515
cce_1658=0003779
cce_1658=0007010
cce_1659=0046872
cce_1659=0008152
cce_1659=0004655
cce_1659=0006779
cce_1659=0003824
cce_1659=0016829
cce_1659=0033014
cce_1659=0006783
cce_1659=0005515
cce_1660=0046872
cce_1660=0008863
cce_1660=0055114
cce_1660=0005488
cce_1660=0016491
cce_1660=0030151
cce_1660=0051539
cce_1662=0016740
cce_1663=0009644
cce_1663=0009414
cce_1663=0009534
cce_1663=0009773
cce_1663=0009055
cce_1663=0009507
cce_1664=0016874
cce_1664=0008756
cce_1665=0046872
cce_1665=0009055
cce_1665=0022900
cce_1665=0051537
cce_1665=0051536
cce_1665=0055114
cce_1665=0016491
cce_1665=0008860
cce_1665=0005515
cce_1665=0006810
cce_1666=0005525
cce_1666=0000166
cce_1666=0005622
cce_1670=0003824
cce_1670=0016787
cce_1670=0017168
cce_1671=0006260
cce_1671=0003887
cce_1671=0009360
cce_1671=0003677
cce_1671=0016779
cce_1671=0016740
cce_1672=0016740
cce_1673=0016301
cce_1673=0005524
cce_1673=0004672
cce_1673=0000166
cce_1673=0006468
cce_1673=0009851
cce_1673=0004674
cce_1673=0016740
cce_1673=0008658
cce_1674=0005524
cce_1674=0016874
cce_1674=0006412
cce_1674=0016884
cce_1674=0000166
cce_1674=0050567
cce_1674=0016740
cce_1676=0004131
cce_1676=0016787
cce_1679=0005525
cce_1679=0003924
cce_1679=0000166
cce_1679=0005622
cce_1679=0003746
cce_1679=0006414
cce_1679=0005737
cce_1679=0006412
cce_1679=0005515
cce_1679=0004781
cce_1679=0016779
cce_1679=0016740
cce_1682=0005451
cce_1682=0015672
cce_1682=0015992
cce_1685=0055114
cce_1685=0048038
cce_1685=0016491
cce_1685=0042773
cce_1685=0008137
cce_1685=0050136
cce_1685=0016021
cce_1685=0042651
cce_1685=0016020
cce_1685=0016655
cce_1685=0009579
cce_1686=0055114
cce_1686=0042773
cce_1686=0016651
cce_1688=0016021
cce_1688=0015299
cce_1688=0055085
cce_1688=0006812
cce_1688=0006810
cce_1689=0016021
cce_1689=0055085
cce_1689=0006810
cce_1689=0005215
cce_1690=0055114
cce_1690=0048038
cce_1690=0016491
cce_1690=0042773
cce_1690=0008137
cce_1690=0050136
cce_1690=0016021
cce_1690=0016020
cce_1690=0042651
cce_1690=0016655
cce_1690=0009579
cce_1690=0006414
cce_1690=0005737
cce_1690=0006412
cce_1690=0003746
cce_1692=0055114
cce_1692=0048038
cce_1692=0016491
cce_1692=0042773
cce_1692=0008137
cce_1692=0050136
cce_1692=0016021
cce_1692=0016020
cce_1692=0005886
cce_1693=0055114
cce_1693=0048038
cce_1693=0016491
cce_1693=0042773
cce_1693=0008137
cce_1693=0050136
cce_1693=0016021
cce_1693=0042651
cce_1693=0016020
cce_1693=0016655
cce_1693=0009579
cce_1694=0016740
cce_1694=0016020
cce_1694=0016310
cce_1694=0004673
cce_1694=0018106
cce_1694=0005524
cce_1694=0016301
cce_1694=0007165
cce_1694=0004871
cce_1694=0000155
cce_1694=0016772
cce_1695=0006355
cce_1695=0000160
cce_1695=0000156
cce_1695=0006350
cce_1695=0045449
cce_1695=0005622
cce_1695=0003677
cce_1696=0009082
cce_1696=0003984
cce_1696=0016597
cce_1696=0008152
cce_1697=0009082
cce_1697=0003984
cce_1697=0016597
cce_1697=0008152
cce_1698=0004386
cce_1699=0006355
cce_1699=0000166
cce_1699=0003700
cce_1699=0003677
cce_1700=0016021
cce_1700=0009851
cce_1700=0004008
cce_1700=0016020
cce_1700=0030001
cce_1700=0015662
cce_1700=0016787
cce_1700=0000166
cce_1700=0005524
cce_1700=0006754
cce_1700=0003824
cce_1700=0046873
cce_1700=0006825
cce_1700=0046872
cce_1700=0008152
cce_1700=0016820
cce_1700=0051287
cce_1700=0004399
cce_1700=0008652
cce_1700=0000105
cce_1700=0055114
cce_1700=0008270
cce_1700=0016491
cce_1704=0016020
cce_1704=0006810
cce_1704=0005215
cce_1706=0006401
cce_1706=0004519
cce_1707=0009306
cce_1707=0016020
cce_1707=0008565
cce_1708=0009306
cce_1708=0016020
cce_1708=0008565
cce_1709=0016787
cce_1710=0005524
cce_1710=0016874
cce_1710=0006412
cce_1710=0016884
cce_1710=0000166
cce_1710=0050567
cce_1710=0016740
cce_1710=0016787
cce_1710=0004040
cce_1712=0018489
cce_1712=0010277
cce_1712=0055114
cce_1712=0051537
cce_1712=0016491
cce_1712=0051536
cce_1712=0006401
cce_1712=0004519
cce_1712=0046872
cce_1713=0042626
cce_1713=0009851
cce_1713=0016021
cce_1713=0006810
cce_1713=0000166
cce_1713=0017111
cce_1713=0005524
cce_1713=0016887
cce_1713=0055085
cce_1713=0016787
cce_1713=0015415
cce_1713=0015419
cce_1717=0055114
cce_1717=0016491
cce_1717=0008152
cce_1717=0003824
cce_1717=0010181
cce_1717=0003973
cce_1717=0043169
cce_1717=0016787
cce_1717=0004558
cce_1717=0005975
cce_1717=0016853
cce_1717=0047470
cce_1717=0016798
cce_1717=0005777
cce_1717=0008891
cce_1718=0016810
cce_1718=0016787
cce_1718=0046872
cce_1718=0016814
cce_1718=0050270
cce_1720=0006508
cce_1720=0004190
cce_1722=0016874
cce_1722=0006419
cce_1722=0003676
cce_1722=0006412
cce_1722=0000166
cce_1722=0005737
cce_1722=0005524
cce_1722=0003723
cce_1722=0000049
cce_1722=0004813
cce_1722=0004812
cce_1722=0046872
cce_1722=0016876
cce_1722=0043039
cce_1722=0008483
cce_1722=0003824
cce_1722=0016740
cce_1722=0003867
cce_1722=0030170
cce_1724=0030288
cce_1725=0006355
cce_1725=0000160
cce_1725=0000156
cce_1725=0006350
cce_1725=0045449
cce_1725=0005622
cce_1725=0003677
cce_1725=0005524
cce_1725=0000155
cce_1725=0016301
cce_1725=0016021
cce_1725=0016020
cce_1725=0018106
cce_1725=0004673
cce_1725=0004871
cce_1725=0000166
cce_1725=0016310
cce_1725=0007165
cce_1725=0016772
cce_1725=0016740
cce_1727=0008152
cce_1727=0003824
cce_1727=0016829
cce_1727=0047529
cce_1728=0004803
cce_1728=0006313
cce_1728=0003677
cce_1729=0003824
cce_1729=0008152
cce_1729=0016829
cce_1729=0047529
cce_1729=0016740
cce_1729=0008807
cce_1729=0046421
cce_1730=0009103
cce_1730=0008830
cce_1730=0016853
cce_1730=0009243
cce_1730=0019305
cce_1737=0016740
cce_1737=0016021
cce_1737=0016310
cce_1737=0016020
cce_1737=0004673
cce_1737=0018106
cce_1737=0000166
cce_1737=0005524
cce_1737=0016301
cce_1737=0007165
cce_1737=0000160
cce_1737=0004871
cce_1737=0000155
cce_1737=0016772
cce_1737=0004803
cce_1737=0006313
cce_1737=0003677
cce_1738=0016021
cce_1738=0016020
cce_1738=0015031
cce_1738=0008565
cce_1738=0006810
cce_1742=0016301
cce_1742=0016740
cce_1742=0009030
cce_1742=0003824
cce_1742=0009228
cce_1743=0008047
cce_1743=0008233
cce_1744=0009058
cce_1744=0009236
cce_1744=0003824
cce_1744=0030170
cce_1744=0016769
cce_1744=0016740
cce_1744=0004400
cce_1744=0008483
cce_1744=0000105
cce_1744=0008152
cce_1744=0008652
cce_1744=0016829
cce_1744=0048472
cce_1745=0003677
cce_1745=0030261
cce_1745=0043158
cce_1747=0009773
cce_1747=0016020
cce_1747=0042651
cce_1747=0009055
cce_1747=0015979
cce_1747=0006810
cce_1747=0009579
cce_1747=0009522
cce_1747=0051539
cce_1747=0055114
cce_1747=0051536
cce_1747=0022900
cce_1747=0046872
cce_1748=0016021
cce_1748=0016740
cce_1748=0004069
cce_1748=0008483
cce_1750=0005524
cce_1750=0003824
cce_1750=0016740
cce_1750=0000166
cce_1750=0043815
cce_1750=0009152
cce_1750=0046872
cce_1750=0000287
cce_1750=0016742
cce_1750=0006164
cce_1751=0016740
cce_1751=0016310
cce_1751=0016020
cce_1751=0007623
cce_1751=0004673
cce_1751=0018106
cce_1751=0005524
cce_1751=0016301
cce_1751=0007165
cce_1751=0000160
cce_1751=0004871
cce_1751=0048511
cce_1751=0000155
cce_1751=0016772
cce_1751=0000166
cce_1752=0016787
cce_1752=0005975
cce_1752=0003824
cce_1752=0016740
cce_1752=0016310
cce_1752=0016020
cce_1752=0004673
cce_1752=0018106
cce_1752=0000166
cce_1752=0005524
cce_1752=0016301
cce_1752=0007165
cce_1752=0000160
cce_1752=0006355
cce_1752=0004871
cce_1752=0000155
cce_1752=0016772
cce_1753=0009536
cce_1753=0003735
cce_1753=0006412
cce_1753=0030529
cce_1753=0005840
cce_1753=0005622
cce_1754=0006412
cce_1754=0005737
cce_1754=0016787
cce_1754=0004045
cce_1755=0016021
cce_1755=0016020
cce_1755=0005886
cce_1756=0005488
cce_1758=0016874
cce_1758=0006418
cce_1758=0000166
cce_1758=0005737
cce_1758=0006412
cce_1758=0005524
cce_1758=0004818
cce_1758=0004812
cce_1758=0046872
cce_1758=0016876
cce_1758=0043039
cce_1758=0006424
cce_1758=0009851
cce_1759=0016020
cce_1759=0005524
cce_1759=0042626
cce_1759=0006810
cce_1760=0008324
cce_1760=0016021
cce_1760=0055085
cce_1760=0006812
cce_1761=0016787
cce_1761=0008152
cce_1761=0003824
cce_1761=0008967
cce_1762=0016020
cce_1762=0042651
cce_1762=0008137
cce_1762=0006810
cce_1762=0016651
cce_1762=0009579
cce_1762=0019684
cce_1762=0055114
cce_1762=0016491
cce_1762=0048038
cce_1763=0005506
cce_1763=0042651
cce_1763=0016020
cce_1763=0008137
cce_1763=0006810
cce_1763=0016651
cce_1763=0009579
cce_1763=0019684
cce_1763=0055114
cce_1763=0051539
cce_1763=0016491
cce_1763=0051536
cce_1763=0048038
cce_1763=0046872
cce_1763=0050136
cce_1764=0016021
cce_1764=0042651
cce_1764=0016020
cce_1764=0008137
cce_1764=0006810
cce_1764=0009579
cce_1764=0019684
cce_1764=0055114
cce_1764=0016491
cce_1764=0048038
cce_1765=0008170
cce_1765=0006306
cce_1765=0032776
cce_1765=0015667
cce_1765=0003677
cce_1765=0008168
cce_1765=0009307
cce_1765=0016740
cce_1765=0003676
cce_1765=0016788
cce_1765=0009007
cce_1767=0008170
cce_1767=0006306
cce_1767=0003676
cce_1767=0008168
cce_1767=0032259
cce_1767=0003677
cce_1767=0009307
cce_1767=0009007
cce_1767=0016740
cce_1768=0006355
cce_1768=0043565
cce_1768=0006350
cce_1768=0045449
cce_1768=0005622
cce_1768=0003700
cce_1768=0003677
cce_1769=0005488
cce_1769=0008152
cce_1769=0003824
cce_1769=0016853
cce_1769=0044237
cce_1769=0050662
cce_1771=0016021
cce_1772=0016788
cce_1772=0008152
cce_1772=0016787
cce_1772=0019807
cce_1772=0046872
cce_1774=0016874
cce_1774=0003824
cce_1774=0004077
cce_1774=0006464
cce_1775=0006808
cce_1775=0030234
cce_1775=0006350
cce_1775=0045449
cce_1775=0000166
cce_1775=0042802
cce_1775=0005515
cce_1776=0016787
cce_1776=0017111
cce_1777=0016740
cce_1777=0016310
cce_1777=0016020
cce_1777=0004673
cce_1777=0018106
cce_1777=0005524
cce_1777=0016301
cce_1777=0007165
cce_1777=0000160
cce_1777=0006355
cce_1777=0004871
cce_1777=0000156
cce_1777=0000155
cce_1777=0016772
cce_1777=0000166
cce_1777=0016021
cce_1777=0007600
cce_1777=0009881
cce_1777=0018298
cce_1777=0004872
cce_1777=0008020
cce_1777=0045449
cce_1779=0006508
cce_1779=0004180
cce_1779=0004185
cce_1779=0016787
cce_1779=0009002
cce_1780=0005488
cce_1780=0008152
cce_1780=0003824
cce_1780=0016491
cce_1780=0009055
cce_1781=0003866
cce_1781=0016765
cce_1781=0005737
cce_1781=0016740
cce_1781=0003824
cce_1781=0008652
cce_1781=0009073
cce_1781=0004045
cce_1781=0051301
cce_1781=0016787
cce_1781=0044237
cce_1781=0005215
cce_1781=0005524
cce_1781=0016301
cce_1781=0050821
cce_1781=0016021
cce_1781=0016020
cce_1781=0015995
cce_1781=0009579
cce_1781=0050662
cce_1781=0008152
cce_1781=0042301
cce_1781=0006412
cce_1781=0000166
cce_1781=0005488
cce_1781=0030288
cce_1781=0015979
cce_1781=0004340
cce_1781=0055114
cce_1781=0006810
cce_1781=0009523
cce_1781=0016491
cce_1781=0042651
cce_1781=0005886
cce_1781=0006096
cce_1784=0004803
cce_1784=0006313
cce_1784=0003677
cce_1785=0016168
cce_1785=0019684
cce_1785=0009521
cce_1785=0016020
cce_1785=0009767
cce_1785=0016021
cce_1785=0042651
cce_1785=0006950
cce_1785=0015979
cce_1785=0018298
cce_1785=0009579
cce_1785=0009522
cce_1785=0042802
cce_1785=0010106
cce_1785=0030094
cce_1788=0004386
cce_1788=0009851
cce_1788=0044237
cce_1788=0043140
cce_1788=0006310
cce_1788=0016787
cce_1788=0006260
cce_1788=0004003
cce_1788=0003676
cce_1788=0000166
cce_1788=0005524
cce_1788=0008026
cce_1788=0006281
cce_1788=0003824
cce_1788=0005622
cce_1788=0009432
cce_1788=0003677
cce_1788=0000156
cce_1788=0006355
cce_1788=0000160
cce_1788=0003700
cce_1788=0043565
cce_1789=0004619
cce_1789=0046537
cce_1789=0005737
cce_1789=0006096
cce_1789=0003824
cce_1789=0006007
cce_1789=0046872
cce_1789=0008152
cce_1789=0030145
cce_1789=0016853
cce_1790=0009306
cce_1790=0016021
cce_1790=0015450
cce_1791=0016887
cce_1791=0005524
cce_1791=0016787
cce_1791=0000166
cce_1791=0017111
cce_1791=0015415
cce_1791=0009851
cce_1792=0016020
cce_1792=0003824
cce_1792=0004601
cce_1793=0046872
cce_1793=0009055
cce_1793=0022900
cce_1793=0006810
cce_1793=0055114
cce_1793=0016491
cce_1793=0046914
cce_1794=0004540
cce_1794=0016021
cce_1794=0016020
cce_1794=0005886
cce_1798=0046872
cce_1798=0016301
cce_1798=0005524
cce_1798=0007205
cce_1798=0004143
cce_1798=0016740
cce_1798=0008654
cce_1798=0000166
cce_1798=0008929
cce_1798=0016829
cce_1798=0019242
cce_1799=0003723
cce_1799=0008168
cce_1799=0016740
cce_1799=0006396
cce_1799=0008173
cce_1799=0009020
cce_1800=0003723
cce_1800=0004525
cce_1800=0006396
cce_1801=0006355
cce_1801=0045152
cce_1802=0042274
cce_1802=0006364
cce_1802=0005737
cce_1802=0042254
cce_1802=0005840
cce_1802=0043022
cce_1803=0015159
cce_1803=0016020
cce_1803=0015774
cce_1804=0016491
cce_1805=0009523
cce_1805=0016021
cce_1805=0009579
cce_1805=0042651
cce_1805=0016020
cce_1805=0015979
cce_1806=0004553
cce_1806=0016787
cce_1806=0005975
cce_1806=0043169
cce_1806=0003824
cce_1806=0016740
cce_1806=0016757
cce_1806=0003844
cce_1806=0005978
cce_1807=0016740
cce_1807=0016310
cce_1807=0004674
cce_1807=0016020
cce_1807=0004673
cce_1807=0004672
cce_1807=0018106
cce_1807=0006468
cce_1807=0005524
cce_1807=0016301
cce_1807=0007165
cce_1807=0000155
cce_1807=0016772
cce_1808=0006355
cce_1808=0000160
cce_1808=0000156
cce_1808=0003677
cce_1808=0006350
cce_1808=0045449
cce_1810=0045454
cce_1810=0009055
cce_1810=0015035
cce_1810=0046872
cce_1810=0051537
cce_1810=0051536
cce_1812=0016481
cce_1812=0016566
cce_1812=0003677
cce_1813=0008233
cce_1813=0046872
cce_1813=0006508
cce_1813=0008237
cce_1813=0016787
cce_1813=0016021
cce_1813=0016020
cce_1813=0004222
cce_1813=0003677
cce_1813=0016566
cce_1813=0016481
cce_1814=0006508
cce_1814=0004222
cce_1814=0016998
cce_1816=0006355
cce_1816=0006350
cce_1816=0045449
cce_1816=0005622
cce_1816=0003700
cce_1816=0003677
cce_1816=0006810
cce_1816=0008272
cce_1816=0005737
cce_1816=0004871
cce_1816=0007165
cce_1817=0016740
cce_1817=0016310
cce_1817=0016020
cce_1817=0004674
cce_1817=0004673
cce_1817=0004672
cce_1817=0018106
cce_1817=0006915
cce_1817=0006468
cce_1817=0005524
cce_1817=0016301
cce_1817=0007165
cce_1817=0000155
cce_1817=0016772
cce_1817=0004871
cce_1817=0000166
cce_1817=0000160
cce_1817=0008134
cce_1817=0006355
cce_1817=0005622
cce_1818=0016874
cce_1818=0006259
cce_1818=0003677
cce_1818=0003911
cce_1818=0006974
cce_1818=0006260
cce_1818=0006281
cce_1818=0005622
cce_1818=0046872
cce_1819=0016020
cce_1819=0055085
cce_1820=0016020
cce_1820=0055085
cce_1821=0008967
cce_1821=0016787
cce_1821=0008152
cce_1821=0003824
cce_1821=0019120
cce_1821=0015031
cce_1821=0005215
cce_1821=0016021
cce_1821=0016020
cce_1821=0008565
cce_1821=0015450
cce_1821=0006810
cce_1821=0015628
cce_1821=0015627
cce_1821=0006886
cce_1821=0055085
cce_1821=0005886
cce_1822=0046872
cce_1822=0005524
cce_1822=0005737
cce_1822=0004478
cce_1822=0016740
cce_1822=0000287
cce_1822=0000166
cce_1822=0006730
cce_1822=0009851
cce_1822=0016021
cce_1822=0016020
cce_1822=0042651
cce_1822=0017004
cce_1822=0009579
cce_1823=0004478
cce_1823=0016740
cce_1828=0008780
cce_1828=0008610
cce_1828=0005737
cce_1828=0016740
cce_1828=0009245
cce_1828=0008415
cce_1829=0008610
cce_1829=0016740
cce_1829=0009245
cce_1829=0008915
cce_1829=0016757
cce_1830=0008610
cce_1830=0016740
cce_1830=0009245
cce_1830=0008915
cce_1830=0016757
cce_1831=0016740
cce_1831=0030244
cce_1831=0016020
cce_1831=0016760
cce_1831=0016757
cce_1831=0009288
cce_1831=0003774
cce_1831=0001539
cce_1832=0016291
cce_1832=0016790
cce_1832=0016787
cce_1832=0042372
cce_1834=0008170
cce_1834=0006306
cce_1834=0003676
cce_1834=0008168
cce_1834=0016740
cce_1834=0032259
cce_1834=0003677
cce_1834=0009007
cce_1835=0003913
cce_1835=0006281
cce_1835=0018298
cce_1835=0016829
cce_1835=0003904
cce_1837=0016168
cce_1837=0019684
cce_1837=0009521
cce_1837=0016020
cce_1837=0009767
cce_1837=0016021
cce_1837=0042651
cce_1837=0015979
cce_1837=0018298
cce_1837=0009579
cce_1837=0009523
cce_1837=0030096
cce_1838=0005524
cce_1838=0000166
cce_1838=0017111
cce_1838=0009851
cce_1838=0006810
cce_1838=0005622
cce_1838=0008565
cce_1838=0015628
cce_1838=0015627
cce_1839=0005525
cce_1839=0006413
cce_1839=0006412
cce_1839=0003924
cce_1839=0005737
cce_1839=0003743
cce_1839=0000166
cce_1839=0005622
cce_1841=0003723
cce_1841=0031554
cce_1841=0030528
cce_1841=0005515
cce_1841=0003700
cce_1841=0003746
cce_1842=0042274
cce_1842=0005737
cce_1842=0042254
cce_1843=0009058
cce_1843=0016740
cce_1843=0004310
cce_1844=0005509
cce_1848=0016740
cce_1848=0016020
cce_1848=0016310
cce_1848=0004673
cce_1848=0018106
cce_1848=0005524
cce_1848=0016301
cce_1848=0007165
cce_1848=0000155
cce_1848=0016772
cce_1848=0004871
cce_1848=0003677
cce_1848=0016787
cce_1848=0006304
cce_1848=0009307
cce_1848=0004519
cce_1848=0009035
cce_1848=0016021
cce_1848=0000166
cce_1848=0000160
cce_1848=0006355
cce_1848=0005515
cce_1849=0016020
cce_1849=0042651
cce_1849=0016655
cce_1849=0006810
cce_1849=0009579
cce_1849=0055114
cce_1849=0016491
cce_1849=0048038
cce_1849=0005886
cce_1850=0030060
cce_1850=0044262
cce_1850=0006099
cce_1850=0055114
cce_1850=0005975
cce_1850=0016616
cce_1850=0006096
cce_1850=0016491
cce_1850=0003824
cce_1850=0006108
cce_1850=0008152
cce_1850=0005488
cce_1850=0003723
cce_1850=0016787
cce_1850=0004523
cce_1850=0003676
cce_1850=0046872
cce_1850=0005737
cce_1850=0004519
cce_1850=0004518
cce_1852=0016810
cce_1852=0016787
cce_1852=0005975
cce_1852=0003824
cce_1852=0045493
cce_1853=0016301
cce_1853=0005524
cce_1853=0004672
cce_1853=0000166
cce_1853=0006468
cce_1853=0009851
cce_1853=0004674
cce_1853=0016740
cce_1853=0016757
cce_1854=0005488
cce_1855=0003723
cce_1855=0006396
cce_1857=0046872
cce_1857=0055114
cce_1857=0016491
cce_1857=0016226
cce_1857=0005506
cce_1857=0051537
cce_1857=0051536
cce_1858=0004671
cce_1858=0016021
cce_1858=0006481
cce_1859=0006810
cce_1860=0016791
cce_1860=0016311
cce_1860=0016787
cce_1860=0006470
cce_1860=0008138
cce_1860=0004725
cce_1860=0009851
cce_1860=0000166
cce_1860=0017111
cce_1860=0005524
cce_1860=0016887
cce_1860=0007205
cce_1860=0004143
cce_1860=0008929
cce_1860=0016829
cce_1861=0016301
cce_1861=0016740
cce_1861=0006014
cce_1861=0004747
cce_1862=0004803
cce_1862=0006313
cce_1862=0003677
cce_1862=0003676
cce_1862=0032196
cce_1862=0006310
cce_1864=0006260
cce_1864=0016779
cce_1864=0005737
cce_1864=0016740
cce_1864=0003887
cce_1864=0008408
cce_1864=0003677
cce_1865=0070204
cce_1865=0046872
cce_1865=0009234
cce_1865=0030976
cce_1865=0016740
cce_1865=0000287
cce_1865=0030145
cce_1865=0003824
cce_1865=0008683
cce_1865=0016829
cce_1866=0005524
cce_1866=0016787
cce_1866=0003677
cce_1867=0008415
cce_1867=0008152
cce_1867=0016740
cce_1867=0003841
cce_1869=0016021
cce_1870=0016021
cce_1871=0016779
cce_1871=0005524
cce_1871=0016740
cce_1871=0008033
cce_1871=0004811
cce_1871=0000166
cce_1871=0009851
cce_1872=0020037
cce_1872=0009055
cce_1872=0005506
cce_1872=0009058
cce_1872=0016742
cce_1872=0016787
cce_1872=0008864
cce_1872=0006189
cce_1873=0006355
cce_1873=0006352
cce_1873=0006350
cce_1873=0045449
cce_1873=0016987
cce_1873=0003700
cce_1873=0003677
cce_1873=0019861
cce_1874=0016020
cce_1874=0006814
cce_1874=0005215
cce_1877=0006355
cce_1877=0000160
cce_1877=0000156
cce_1877=0000155
cce_1877=0004871
cce_1877=0007165
cce_1878=0004673
cce_1878=0018106
cce_1878=0005524
cce_1878=0016301
cce_1878=0007165
cce_1878=0000160
cce_1878=0006355
cce_1878=0004871
cce_1878=0000155
cce_1878=0016740
cce_1878=0016310
cce_1878=0016020
cce_1878=0000156
cce_1878=0016772
cce_1879=0005488
cce_1879=0004553
cce_1879=0042597
cce_1883=0006355
cce_1883=0003677
cce_1887=0015074
cce_1887=0006310
cce_1887=0003677
cce_1887=0016787
cce_1887=0008152
cce_1887=0003824
cce_1887=0003847
cce_1887=0016042
cce_1888=0005524
cce_1888=0003684
cce_1888=0045005
cce_1888=0030983
cce_1888=0006298
cce_1888=0003677
cce_1888=0006974
cce_1888=0000166
cce_1888=0006281
cce_1895=0015385
cce_1895=0016021
cce_1895=0015299
cce_1895=0006814
cce_1895=0055085
cce_1895=0006885
cce_1895=0006812
cce_1895=0006810
cce_1896=0046872
cce_1896=0016756
cce_1896=0046938
cce_1896=0010038
cce_1897=0016787
cce_1897=0008152
cce_1897=0005515
cce_1897=0004046
cce_1897=0004109
cce_1897=0005737
cce_1897=0055114
cce_1897=0016491
cce_1897=0051536
cce_1897=0003824
cce_1897=0051989
cce_1897=0006779
cce_1898=0043565
cce_1898=0003677
cce_1898=0009055
cce_1898=0051536
cce_1899=0006508
cce_1899=0004252
cce_1899=0016787
cce_1899=0003677
cce_1899=0006974
cce_1899=0006260
cce_1899=0006281
cce_1899=0006350
cce_1899=0009432
cce_1899=0045449
cce_1900=0016740
cce_1900=0006099
cce_1900=0046912
cce_1900=0044262
cce_1900=0004108
cce_1900=0008415
cce_1901=0016021
cce_1901=0004673
cce_1901=0018106
cce_1901=0005524
cce_1901=0016301
cce_1901=0007165
cce_1901=0046983
cce_1901=0000160
cce_1901=0000155
cce_1902=0046872
cce_1902=0005525
cce_1902=0000166
cce_1902=0003824
cce_1902=0051539
cce_1902=0019008
cce_1902=0006777
cce_1902=0051536
cce_1902=0008152
cce_1903=0009253
cce_1903=0008745
cce_1903=0016787
cce_1905=0003723
cce_1905=0009451
cce_1905=0008033
cce_1905=0001522
cce_1905=0006396
cce_1905=0009982
cce_1905=0016853
cce_1905=0016829
cce_1905=0004730
cce_1905=0031119
cce_1905=0009851
cce_1905=0016787
cce_1905=0000166
cce_1905=0015415
cce_1905=0017111
cce_1905=0005524
cce_1905=0016887
cce_1906=0016740
cce_1906=0016779
cce_1908=0008233
cce_1908=0004222
cce_1908=0016021
cce_1908=0016020
cce_1908=0016787
cce_1908=0008237
cce_1908=0006508
cce_1908=0005515
cce_1908=0046872
cce_1908=0005886
cce_1910=0006508
cce_1910=0004252
cce_1910=0008233
cce_1910=0016787
cce_1910=0008236
cce_1911=0006508
cce_1911=0004252
cce_1911=0008236
cce_1911=0016787
cce_1911=0008233
cce_1911=0005524
cce_1911=0005737
cce_1911=0000166
cce_1917=0016021
cce_1917=0009851
cce_1917=0004008
cce_1917=0016020
cce_1917=0030001
cce_1917=0015662
cce_1917=0016787
cce_1917=0000166
cce_1917=0005524
cce_1917=0006754
cce_1917=0003824
cce_1917=0046873
cce_1917=0046872
cce_1917=0008152
cce_1917=0016820
cce_1917=0006825
cce_1917=0051287
cce_1917=0004399
cce_1917=0008652
cce_1917=0000105
cce_1917=0055114
cce_1917=0008270
cce_1917=0016491
cce_1919=0003867
cce_1919=0016740
cce_1919=0003824
cce_1919=0030170
cce_1919=0008483
cce_1920=0016740
cce_1921=0009058
cce_1921=0016740
cce_1921=0005509
cce_1921=0007156
cce_1921=0016020
cce_1924=0005525
cce_1924=0005622
cce_1924=0000166
cce_1925=0005525
cce_1925=0005634
cce_1925=0005622
cce_1925=0003924
cce_1925=0006355
cce_1925=0043565
cce_1925=0006350
cce_1925=0045449
cce_1925=0003700
cce_1925=0003677
cce_1931=0005509
cce_1931=0000272
cce_1934=0009190
cce_1934=0016849
cce_1934=0023034
cce_1941=0009851
cce_1941=0006950
cce_1941=0000166
cce_1941=0005737
cce_1941=0017111
cce_1941=0005524
cce_1941=0008233
cce_1941=0005515
cce_1941=0019538
cce_1942=0003676
cce_1942=0000166
cce_1942=0003723
cce_1942=0008934
cce_1942=0016787
cce_1942=0004437
cce_1944=0030089
cce_1944=0022900
cce_1944=0015979
cce_1944=0018298
cce_1944=0006810
cce_1944=0009579
cce_1944=0042651
cce_1944=0016020
cce_1945=0015031
cce_1945=0006605
cce_1945=0042651
cce_1945=0016020
cce_1945=0017038
cce_1945=0006810
cce_1945=0000166
cce_1945=0005737
cce_1945=0009579
cce_1945=0005524
cce_1945=0065002
cce_1945=0006886
cce_1945=0005515
cce_1945=0055085
cce_1945=0005886
cce_1945=0009851
cce_1946=0016874
cce_1946=0006418
cce_1946=0004825
cce_1946=0000166
cce_1946=0005737
cce_1946=0006412
cce_1946=0005524
cce_1946=0006431
cce_1946=0004812
cce_1946=0046872
cce_1949=0016301
cce_1950=0003735
cce_1950=0006412
cce_1950=0015934
cce_1950=0008168
cce_1950=0016740
cce_1950=0003886
cce_1951=0006355
cce_1951=0003700
cce_1952=0006355
cce_1952=0000160
cce_1952=0000156
cce_1953=0009851
cce_1953=0004222
cce_1953=0016020
cce_1953=0030163
cce_1953=0000166
cce_1953=0051301
cce_1953=0017111
cce_1953=0005524
cce_1953=0006508
cce_1953=0016787
cce_1953=0008568
cce_1953=0016021
cce_1953=0008270
cce_1953=0008237
cce_1953=0008233
cce_1953=0004176
cce_1953=0004252
cce_1953=0046872
cce_1953=0005886
cce_1953=0007049
cce_1954=0055114
cce_1954=0019685
cce_1954=0016730
cce_1954=0016491
cce_1954=0015995
cce_1954=0046148
cce_1954=0015979
cce_1961=0005525
cce_1961=0003924
cce_1961=0005737
cce_1961=0000166
cce_1961=0005622
cce_1961=0016740
cce_1961=0030244
cce_1961=0016020
cce_1961=0016760
cce_1961=0016757
cce_1962=0006508
cce_1962=0008236
cce_1962=0016021
cce_1962=0016020
cce_1962=0016787
cce_1962=0008233
cce_1962=0005886
cce_1963=0046872
cce_1963=0055114
cce_1963=0016491
cce_1963=0010277
cce_1963=0051537
cce_1963=0051536
cce_1963=0018489
cce_1970=0009236
cce_1970=0016993
cce_1970=0016853
cce_1972=0045454
cce_1973=0004789
cce_1973=0009228
cce_1975=0055114
cce_1975=0022904
cce_1975=0016491
cce_1975=0006123
cce_1975=0004129
cce_1975=0016021
cce_1975=0016020
cce_1975=0005886
cce_1975=0020037
cce_1975=0005507
cce_1975=0005506
cce_1975=0009060
cce_1975=0009055
cce_1975=0070469
cce_1975=0006810
cce_1975=0022900
cce_1976=0020037
cce_1976=0005507
cce_1976=0005506
cce_1976=0009060
cce_1976=0016021
cce_1976=0009055
cce_1976=0070469
cce_1976=0006810
cce_1976=0055114
cce_1976=0016491
cce_1976=0004129
cce_1976=0022900
cce_1976=0005886
cce_1976=0016020
cce_1976=0046872
cce_1977=0005507
cce_1977=0020037
cce_1977=0016021
cce_1977=0016020
cce_1977=0009055
cce_1977=0070469
cce_1977=0006810
cce_1977=0055114
cce_1977=0016491
cce_1977=0022904
cce_1977=0004129
cce_1977=0022900
cce_1977=0046872
cce_1977=0005886
cce_1980=0016740
cce_1981=0009236
cce_1981=0008168
cce_1981=0046140
cce_1981=0016740
cce_1981=0015420
cce_1981=0031419
cce_1981=0009451
cce_1981=0051539
cce_1981=0051536
cce_1981=0003824
cce_1981=0046872
cce_1982=0006355
cce_1982=0000160
cce_1982=0000156
cce_1982=0005515
cce_1983=0016740
cce_1983=0007600
cce_1983=0009881
cce_1983=0016020
cce_1983=0004673
cce_1983=0018298
cce_1983=0018106
cce_1983=0005524
cce_1983=0016301
cce_1983=0007165
cce_1983=0006355
cce_1983=0004872
cce_1983=0008020
cce_1983=0004871
cce_1983=0000155
cce_1983=0045449
cce_1983=0006350
cce_1983=0050896
cce_1983=0000166
cce_1983=0042802
cce_1983=0009883
cce_1983=0046777
cce_1983=0009639
cce_1983=0009585
cce_1983=0005515
cce_1985=0016301
cce_1985=0005524
cce_1985=0004765
cce_1985=0005975
cce_1985=0046316
cce_1985=0016740
cce_1985=0004616
cce_1985=0050662
cce_1985=0050661
cce_1985=0055114
cce_1985=0006098
cce_1985=0016491
cce_1985=0003824
cce_1985=0008152
cce_1985=0005488
cce_1987=0003824
cce_1987=0016787
cce_1988=0016301
cce_1989=0005506
cce_1989=0006633
cce_1989=0050662
cce_1989=0044237
cce_1989=0055114
cce_1989=0016491
cce_1989=0003824
cce_1989=0005783
cce_1989=0008152
cce_1989=0005488
cce_1991=0016037
cce_1991=0030089
cce_1991=0031404
cce_1991=0009851
cce_1991=0004222
cce_1991=0016021
cce_1991=0016020
cce_1991=0030163
cce_1991=0000166
cce_1991=0017111
cce_1991=0008270
cce_1991=0005524
cce_1991=0006508
cce_1992=0008324
cce_1992=0005488
cce_1992=0008152
cce_1992=0016020
cce_1992=0003824
cce_1992=0006813
cce_1992=0005886
cce_1992=0006812
cce_1992=0055085
cce_1994=0045227
cce_1994=0030234
cce_1994=0016021
cce_1995=0016021
cce_1995=0016020
cce_1995=0005886
cce_1996=0016021
cce_1996=0015299
cce_1996=0055085
cce_1996=0006812
cce_1996=0006810
cce_1996=0015986
cce_1996=0033178
cce_1996=0016820
cce_1996=0015078
cce_1996=0033177
cce_1996=0016020
cce_1996=0006813
cce_1996=0008324
cce_1996=0003824
cce_1996=0008152
cce_1996=0005886
cce_1996=0005488
cce_1997=0051116
cce_1997=0016874
cce_1998=0008360
cce_1998=0016021
cce_1999=0008360
cce_1999=0009089
cce_1999=0016831
cce_1999=0009085
cce_1999=0005524
cce_1999=0016301
cce_1999=0008963
cce_1999=0004781
cce_1999=0016021
cce_1999=0016020
cce_1999=0015937
cce_1999=0008233
cce_1999=0016765
cce_1999=0004222
cce_1999=0030163
cce_1999=0016829
cce_1999=0009851
cce_1999=0003824
cce_1999=0000166
cce_1999=0006508
cce_1999=0000103
cce_1999=0005737
cce_1999=0008836
cce_1999=0006364
cce_1999=0004140
cce_1999=0017111
cce_1999=0008834
cce_1999=0016779
cce_1999=0070043
cce_1999=0008168
cce_1999=0008649
cce_1999=0008270
cce_1999=0016740
cce_2000=0005524
cce_2000=0000902
cce_2001=0006260
cce_2001=0003697
cce_2001=0003677
cce_2001=0006974
cce_2001=0006281
cce_2003=0051082
cce_2003=0005524
cce_2003=0006950
cce_2003=0006457
cce_2003=0000166
cce_2003=0009851
cce_2003=0055114
cce_2003=0016491
cce_2003=0032440
cce_2004=0016020
cce_2004=0006810
cce_2004=0005215
cce_2007=0009306
cce_2007=0016020
cce_2007=0008565
cce_2009=0016787
cce_2009=0016021
cce_2009=0015299
cce_2009=0055085
cce_2009=0006812
cce_2009=0006810
cce_2010=0008324
cce_2010=0006812
cce_2010=0008152
cce_2010=0003824
cce_2014=0000166
cce_2014=0017111
cce_2014=0009851
cce_2014=0006413
cce_2014=0003743
cce_2014=0005524
cce_2016=0003987
cce_2016=0008152
cce_2016=0003824
cce_2016=0016208
cce_2016=0016874
cce_2016=0008752
cce_2016=0055114
cce_2016=0016491
cce_2016=0010181
cce_2016=0005524
cce_2016=0000166
cce_2019=0000166
cce_2019=0017111
cce_2019=0009851
cce_2019=0020037
cce_2019=0005506
cce_2019=0006979
cce_2019=0004096
cce_2019=0016020
cce_2019=0008535
cce_2019=0017004
cce_2019=0015232
cce_2019=0055114
cce_2019=0016491
cce_2019=0042744
cce_2019=0006461
cce_2019=0004601
cce_2019=0046872
cce_2019=0015886
cce_2020=0006355
cce_2020=0006352
cce_2020=0006350
cce_2020=0045449
cce_2020=0016987
cce_2020=0003700
cce_2020=0003677
cce_2020=0009617
cce_2020=0005102
cce_2020=0019835
cce_2020=0004519
cce_2020=0009405
cce_2020=0005488
cce_2024=0016887
cce_2024=0005524
cce_2024=0016787
cce_2024=0000166
cce_2024=0017111
cce_2024=0015415
cce_2024=0009851
cce_2026=0009236
cce_2026=0016740
cce_2026=0006541
cce_2026=0003824
cce_2027=0016021
cce_2028=0016887
cce_2028=0005524
cce_2028=0000166
cce_2028=0017111
cce_2028=0009851
cce_2028=0015419
cce_2028=0016787
cce_2032=0006355
cce_2032=0000160
cce_2032=0000155
cce_2032=0004871
cce_2032=0007165
cce_2032=0000156
cce_2033=0016020
cce_2033=0006493
cce_2033=0000030
cce_2033=0005886
cce_2033=0016740
cce_2033=0004169
cce_2033=0016757
cce_2038=0016874
cce_2038=0006526
cce_2038=0000166
cce_2038=0006807
cce_2038=0004086
cce_2038=0005524
cce_2038=0003824
cce_2038=0006221
cce_2038=0046872
cce_2038=0008152
cce_2038=0008652
cce_2038=0004088
cce_2038=0004075
cce_2039=0008152
cce_2039=0016798
cce_2039=0003824
cce_2041=0016021
cce_2043=0009851
cce_2043=0004222
cce_2043=0016021
cce_2043=0016020
cce_2043=0030163
cce_2043=0000166
cce_2043=0051301
cce_2043=0017111
cce_2043=0008270
cce_2043=0005524
cce_2043=0006508
cce_2043=0016787
cce_2043=0008568
cce_2043=0008237
cce_2043=0008233
cce_2043=0004176
cce_2043=0004252
cce_2043=0046872
cce_2043=0005886
cce_2043=0007049
cce_2044=0016020
cce_2044=0003824
cce_2044=0004601
cce_2044=0005509
cce_2044=0005576
cce_2044=0009405
cce_2045=0005488
cce_2046=0009381
cce_2046=0004386
cce_2046=0009851
cce_2046=0006289
cce_2046=0016787
cce_2046=0006974
cce_2046=0003677
cce_2046=0003676
cce_2046=0000166
cce_2046=0005737
cce_2046=0005524
cce_2046=0006281
cce_2046=0004518
cce_2046=0009432
cce_2049=0004553
cce_2049=0009254
cce_2049=0019867
cce_2050=0006355
cce_2050=0000160
cce_2050=0000156
cce_2051=0006414
cce_2051=0005525
cce_2051=0003746
cce_2051=0003924
cce_2051=0000166
cce_2051=0005622
cce_2051=0006412
cce_2051=0005737
cce_2051=0005515
cce_2053=0016787
cce_2053=0008152
cce_2053=0030246
cce_2053=0004872
cce_2053=0016020
cce_2053=0006810
cce_2053=0005215
cce_2053=0004177
cce_2053=0004091
cce_2054=0016021
cce_2054=0016020
cce_2054=0006810
cce_2054=0005886
cce_2054=0005215
cce_2056=0006355
cce_2056=0006352
cce_2056=0016987
cce_2056=0003700
cce_2056=0003677
cce_2056=0006350
cce_2056=0045449
cce_2056=0016787
cce_2056=0008803
cce_2057=0016787
cce_2057=0008803
cce_2059=0015937
cce_2059=0016874
cce_2059=0004633
cce_2059=0004632
cce_2059=0003824
cce_2059=0015941
cce_2059=0010181
cce_2059=0016829
cce_2059=0016831
cce_2061=0009058
cce_2061=0016779
cce_2061=0016740
cce_2061=0005975
cce_2061=0016868
cce_2061=0008966
cce_2061=0004475
cce_2061=0016853
cce_2062=0030246
cce_2062=0005975
cce_2062=0003824
cce_2062=0016853
cce_2063=0016779
cce_2063=0016740
cce_2063=0016020
cce_2063=0016772
cce_2063=0016301
cce_2063=0051287
cce_2063=0008270
cce_2063=0055114
cce_2063=0000105
cce_2063=0016491
cce_2063=0004399
cce_2063=0046872
cce_2063=0008152
cce_2063=0008652
cce_2063=0004605
cce_2065=0005524
cce_2065=0003824
cce_2066=0016787
cce_2066=0006281
cce_2066=0008413
cce_2066=0047631
cce_2067=0016301
cce_2067=0005975
cce_2067=0016773
cce_2067=0016740
cce_2067=0004856
cce_2069=0016020
cce_2069=0016021
cce_2075=0016787
cce_2075=0017168
cce_2075=0003824
cce_2076=0016740
cce_2076=0019134
cce_2076=0009058
cce_2076=0009103
cce_2076=0000902
cce_2076=0005737
cce_2076=0016779
cce_2076=0009252
cce_2076=0000287
cce_2076=0003977
cce_2076=0008415
cce_2076=0007047
cce_2076=0008360
cce_2076=0003824
cce_2076=0046872
cce_2077=0016836
cce_2077=0006596
cce_2082=0016874
cce_2082=0006633
cce_2082=0009317
cce_2082=0000166
cce_2082=0005737
cce_2082=0008610
cce_2082=0005524
cce_2082=0003989
cce_2082=0046872
cce_2082=0016740
cce_2083=0008270
cce_2083=0005622
cce_2084=0050178
cce_2084=0016853
cce_2085=0010181
cce_2087=0004109
cce_2087=0055114
cce_2087=0005737
cce_2087=0006779
cce_2087=0003824
cce_2087=0051536
cce_2087=0051989
cce_2087=0016491
cce_2087=0008152
cce_2088=0004109
cce_2088=0055114
cce_2088=0051989
cce_2088=0016491
cce_2088=0005737
cce_2088=0006779
cce_2088=0003824
cce_2088=0051536
cce_2089=0005509
cce_2089=0005576
cce_2089=0009405
cce_2089=0004332
cce_2089=0016829
cce_2089=0006508
cce_2089=0008233
cce_2089=0007156
cce_2089=0016020
cce_2089=0005515
cce_2090=0016020
cce_2090=0005524
cce_2090=0042626
cce_2090=0006810
cce_2091=0016887
cce_2091=0005524
cce_2091=0000166
cce_2091=0017111
cce_2091=0009851
cce_2092=0004803
cce_2092=0006313
cce_2092=0003677
cce_2093=0004803
cce_2093=0006313
cce_2093=0003677
cce_2094=0008168
cce_2094=0008152
cce_2094=0016740
cce_2095=0016740
cce_2096=0016740
cce_2097=0009058
cce_2097=0016740
cce_2097=0016757
cce_2097=0009011
cce_2097=0031419
cce_2097=0009451
cce_2097=0051539
cce_2097=0051536
cce_2097=0003824
cce_2097=0046872
cce_2097=0005488
cce_2099=0008168
cce_2099=0016740
cce_2100=0009058
cce_2100=0016740
cce_2100=0016757
cce_2101=0005488
cce_2101=0008152
cce_2101=0005975
cce_2101=0044237
cce_2101=0016857
cce_2101=0003824
cce_2101=0050662
cce_2101=0016853
cce_2101=0050379
cce_2101=0003974
cce_2104=0003677
cce_2105=0005488
cce_2105=0006508
cce_2105=0004252
cce_2105=0003824
cce_2105=0016301
cce_2105=0005524
cce_2105=0004672
cce_2105=0000166
cce_2105=0006468
cce_2105=0009851
cce_2106=0046872
cce_2106=0009055
cce_2106=0022900
cce_2106=0051537
cce_2106=0051536
cce_2106=0006810
cce_2106=0005515
cce_2107=0030089
cce_2107=0015979
cce_2108=0046872
cce_2108=0009055
cce_2108=0051536
cce_2110=0030089
cce_2110=0015979
cce_2115=0046872
cce_2115=0003874
cce_2115=0006729
cce_2115=0008616
cce_2115=0016829
cce_2116=0016301
cce_2116=0005524
cce_2116=0004672
cce_2116=0000166
cce_2116=0006468
cce_2116=0009851
cce_2116=0004674
cce_2116=0016740
cce_2117=0004852
cce_2117=0055114
cce_2117=0008168
cce_2117=0016740
cce_2117=0008152
cce_2117=0006779
cce_2117=0033014
cce_2117=0004851
cce_2117=0016829
cce_2118=0008233
cce_2118=0004222
cce_2118=0016021
cce_2118=0016020
cce_2118=0016787
cce_2118=0008237
cce_2118=0006508
cce_2118=0005515
cce_2118=0046872
cce_2118=0005886
cce_2120=0009082
cce_2120=0004455
cce_2120=0055114
cce_2120=0016491
cce_2120=0003824
cce_2120=0009099
cce_2120=0009097
cce_2120=0008152
cce_2120=0008652
cce_2120=0005488
cce_2120=0016853
cce_2121=0009317
cce_2121=0006633
cce_2121=0003989
cce_2121=0009374
cce_2122=0006414
cce_2122=0003746
cce_2122=0006412
cce_2122=0005737
cce_2123=0008168
cce_2123=0008152
cce_2123=0016740
cce_2124=0008299
cce_2124=0030604
cce_2124=0055114
cce_2124=0016114
cce_2124=0016491
cce_2124=0003824
cce_2124=0008152
cce_2124=0046872
cce_2124=0005488
cce_2124=0016853
cce_2128=0055114
cce_2128=0016655
cce_2128=0042651
cce_2128=0016021
cce_2128=0016020
cce_2128=0006810
cce_2128=0009579
cce_2128=0016491
cce_2128=0048038
cce_2128=0003735
cce_2128=0006412
cce_2128=0005840
cce_2128=0005622
cce_2130=0006568
cce_2130=0008152
cce_2130=0004834
cce_2130=0003824
cce_2130=0008652
cce_2130=0016829
cce_2130=0009073
cce_2130=0000162
cce_2132=0055114
cce_2132=0006006
cce_2132=0005488
cce_2132=0016491
cce_2132=0008152
cce_2132=0003824
cce_2132=0004365
cce_2132=0051287
cce_2132=0008943
cce_2133=0008276
cce_2133=0008168
cce_2133=0005737
cce_2133=0016740
cce_2133=0006479
cce_2133=0005840
cce_2133=0030244
cce_2133=0016020
cce_2133=0016760
cce_2133=0016757
cce_2134=0004617
cce_2134=0051287
cce_2134=0055114
cce_2134=0016597
cce_2134=0016616
cce_2134=0003824
cce_2134=0048037
cce_2134=0006564
cce_2134=0008152
cce_2134=0005488
cce_2134=0016491
cce_2134=0008652
cce_2134=0016740
cce_2134=0030244
cce_2134=0016020
cce_2134=0016760
cce_2134=0016757
cce_2135=0008150
cce_2135=0005575
cce_2136=0043565
cce_2136=0003677
cce_2136=0008150
cce_2136=0005575
cce_2137=0004386
cce_2137=0003676
cce_2137=0005524
cce_2137=0016787
cce_2137=0000166
cce_2137=0009851
cce_2137=0006310
cce_2137=0008026
cce_2137=0044237
cce_2137=0043140
cce_2137=0006260
cce_2137=0004003
cce_2137=0006281
cce_2137=0003824
cce_2137=0005622
cce_2137=0009432
cce_2138=0055114
cce_2138=0016491
cce_2138=0015995
cce_2138=0015979
cce_2139=0005975
cce_2139=0043169
cce_2139=0003824
cce_2139=0004574
cce_2139=0016787
cce_2139=0008152
cce_2139=0016798
cce_2139=0004558
cce_2139=0016052
cce_2141=0030288
cce_2141=0006810
cce_2148=0003677
cce_2148=0008324
cce_2148=0006812
cce_2151=0008168
cce_2151=0008152
cce_2151=0016740
cce_2152=0005524
cce_2152=0003684
cce_2152=0030983
cce_2152=0006298
cce_2152=0003677
cce_2152=0006974
cce_2152=0006281
cce_2152=0000166
cce_2152=0045005
cce_2156=0000015
cce_2156=0004634
cce_2156=0005737
cce_2156=0000287
cce_2156=0009986
cce_2156=0006096
cce_2156=0016829
cce_2156=0005576
cce_2156=0046872
cce_2167=0046872
cce_2167=0006508
cce_2167=0008237
cce_2167=0016787
cce_2167=0016021
cce_2167=0016020
cce_2167=0008233
cce_2167=0004222
cce_2167=0005488
cce_2167=0005515
cce_2169=0016021
cce_2170=0016301
cce_2170=0005524
cce_2170=0016740
cce_2170=0000166
cce_2170=0008976
cce_2170=0009358
cce_2170=0006799
cce_2171=0003755
cce_2171=0006457
cce_2171=0016853
cce_2171=0030288
cce_2172=0016021
cce_2172=0009579
cce_2172=0015979
cce_2172=0042651
cce_2172=0016020
cce_2173=0005488
cce_2173=0006508
cce_2173=0004252
cce_2174=0016301
cce_2174=0005524
cce_2174=0004672
cce_2174=0000166
cce_2174=0006468
cce_2174=0009851
cce_2174=0004674
cce_2175=0046872
cce_2175=0055114
cce_2175=0016491
cce_2175=0009055
cce_2175=0051537
cce_2175=0051536
cce_2175=0006189
cce_2175=0009058
cce_2175=0016787
cce_2175=0016742
cce_2175=0008864
cce_2175=0016651
cce_2183=0005509
cce_2185=0016787
cce_2185=0008803
cce_2186=0006508
cce_2186=0004197
cce_2186=0004888
cce_2186=0007165
cce_2186=0045087
cce_2186=0031224
cce_2186=0006355
cce_2186=0005524
cce_2186=0005488
cce_2186=0008134
cce_2186=0005622
cce_2192=0009306
cce_2192=0016020
cce_2192=0008565
cce_2192=0055114
cce_2192=0016491
cce_2192=0008152
cce_2192=0004497
cce_2193=0042626
cce_2193=0009851
cce_2193=0016021
cce_2193=0008565
cce_2193=0006810
cce_2193=0000166
cce_2193=0017111
cce_2193=0005524
cce_2193=0016887
cce_2193=0030256
cce_2193=0008233
cce_2193=0006508
cce_2193=0055085
cce_2193=0030253
cce_2193=0016787
cce_2193=0008152
cce_2193=0055114
cce_2193=0004497
cce_2193=0016491
cce_2193=0015415
cce_2194=0003755
cce_2194=0006457
cce_2194=0016853
cce_2194=0005488
cce_2195=0005509
cce_2195=0005576
cce_2195=0009405
cce_2195=0007155
cce_2195=0008305
cce_2195=0009166
cce_2195=0016787
cce_2195=0006508
cce_2195=0008237
cce_2195=0005615
cce_2195=0008270
cce_2195=0004222
cce_2196=0016301
cce_2196=0005524
cce_2196=0004672
cce_2196=0006468
cce_2196=0004674
cce_2196=0009116
cce_2196=0003824
cce_2196=0016020
cce_2197=0006355
cce_2197=0003676
cce_2197=0005737
cce_2197=0003677
cce_2198=0016491
cce_2198=0009055
cce_2198=0016020
cce_2198=0022904
cce_2200=0006260
cce_2200=0003697
cce_2200=0003677
cce_2201=0008168
cce_2201=0008152
cce_2201=0016740
cce_2204=0008146
cce_2204=0016887
cce_2204=0005524
cce_2204=0000166
cce_2204=0017111
cce_2204=0009851
cce_2204=0016740
cce_2204=0050662
cce_2204=0003700
cce_2204=0003677
cce_2204=0005737
cce_2204=0003824
cce_2204=0006355
cce_2204=0051775
cce_2204=0016564
cce_2204=0008152
cce_2204=0006350
cce_2204=0016481
cce_2204=0045449
cce_2204=0005488
cce_2207=0016740
cce_2207=0009245
cce_2207=0008415
cce_2207=0016747
cce_2207=0008610
cce_2208=0010181
cce_2209=0016787
cce_2209=0008152
cce_2209=0005515
cce_2209=0004180
cce_2209=0006508
cce_2209=0008237
cce_2211=0008233
cce_2214=0004325
cce_2214=0016829
cce_2215=0055114
cce_2215=0016491
cce_2215=0003834
cce_2215=0045549
cce_2215=0016702
cce_2215=0046872
cce_2219=0008152
cce_2219=0008080
cce_2219=0016740
cce_2220=0016491
cce_2221=0055114
cce_2221=0042773
cce_2221=0016651
cce_2221=0048038
cce_2221=0016491
cce_2221=0008137
cce_2221=0016021
cce_2221=0016020
cce_2221=0042651
cce_2221=0006810
cce_2221=0009579
cce_2221=0019684
cce_2221=0003954
cce_2221=0070118
cce_2221=0009536
cce_2222=0055114
cce_2222=0016491
cce_2222=0008137
cce_2222=0048038
cce_2222=0016021
cce_2222=0016020
cce_2223=0005506
cce_2223=0042651
cce_2223=0016020
cce_2223=0009055
cce_2223=0008137
cce_2223=0016651
cce_2223=0009579
cce_2223=0019684
cce_2223=0055114
cce_2223=0051539
cce_2223=0016491
cce_2223=0051536
cce_2223=0048038
cce_2223=0046872
cce_2224=0055114
cce_2224=0048038
cce_2224=0016491
cce_2224=0016021
cce_2224=0009579
cce_2224=0042651
cce_2224=0016020
cce_2224=0050136
cce_2224=0008137
cce_2225=0008152
cce_2225=0005975
cce_2225=0003824
cce_2225=0016832
cce_2225=0050193
cce_2225=0016829
cce_2226=0006729
cce_2226=0008124
cce_2226=0016829
cce_2226=0006558
cce_2227=0004180
cce_2227=0016787
cce_2227=0008236
cce_2227=0008233
cce_2229=0046872
cce_2229=0006508
cce_2229=0009987
cce_2229=0016787
cce_2229=0008235
cce_2229=0004177
cce_2229=0030145
cce_2229=0016805
cce_2230=0016887
cce_2230=0005524
cce_2230=0000166
cce_2230=0017111
cce_2230=0009851
cce_2230=0015419
cce_2230=0016787
cce_2231=0005488
cce_2231=0008152
cce_2231=0044237
cce_2231=0003824
cce_2231=0050662
cce_2231=0045552
cce_2231=0055114
cce_2231=0016491
cce_2231=0009813
cce_2231=0016853
cce_2232=0016740
cce_2232=0016020
cce_2232=0004673
cce_2232=0018106
cce_2232=0016787
cce_2232=0005737
cce_2232=0008984
cce_2232=0005524
cce_2232=0016301
cce_2232=0007165
cce_2232=0006935
cce_2232=0000160
cce_2232=0006355
cce_2232=0004871
cce_2232=0000156
cce_2232=0000155
cce_2232=0008757
cce_2232=0008168
cce_2232=0006418
cce_2232=0006412
cce_2232=0000166
cce_2232=0004812
cce_2232=0008983
cce_2233=0046872
cce_2233=0008121
cce_2233=0055114
cce_2233=0016491
cce_2233=0016020
cce_2233=0051537
cce_2233=0051536
cce_2233=0008767
cce_2233=0016853
cce_2233=0008152
cce_2233=0016740
cce_2233=0008168
cce_2233=0005488
cce_2233=0003824
cce_2235=0003723
cce_2235=0008168
cce_2235=0009019
cce_2235=0006400
cce_2235=0005737
cce_2235=0016740
cce_2235=0008033
cce_2235=0008276
cce_2235=0009236
cce_2235=0046025
cce_2235=0008176
cce_2236=0006508
cce_2236=0008236
cce_2236=0016787
cce_2236=0008233
cce_2236=0044260
cce_2236=0004180
cce_2237=0009058
cce_2237=0005524
cce_2237=0016874
cce_2237=0000166
cce_2237=0003824
cce_2237=0008150
cce_2237=0009059
cce_2237=0005575
cce_2237=0009396
cce_2237=0004326
cce_2237=0008716
cce_2237=0003723
cce_2237=0008765
cce_2238=0030163
cce_2238=0008233
cce_2238=0006508
cce_2238=0016787
cce_2238=0003676
cce_2238=0005737
cce_2238=0003723
cce_2238=0004523
cce_2238=0004519
cce_2238=0046872
cce_2238=0004518
cce_2239=0016020
cce_2239=0008233
cce_2239=0016787
cce_2239=0003676
cce_2239=0005737
cce_2239=0003723
cce_2239=0004523
cce_2239=0004519
cce_2239=0046872
cce_2239=0004518
cce_2240=0015627
cce_2240=0015628
cce_2240=0008565
cce_2241=0005488
cce_2242=0019867
cce_2242=0006355
cce_2242=0007165
cce_2243=0006355
cce_2243=0000160
cce_2243=0000155
cce_2243=0004871
cce_2243=0007165
cce_2243=0000156
cce_2243=0016021
cce_2243=0016020
cce_2243=0006810
cce_2243=0055085
cce_2243=0008519
cce_2244=0004359
cce_2244=0006541
cce_2244=0016787
cce_2246=0009190
cce_2246=0016849
cce_2246=0023034
cce_2246=0016829
cce_2246=0004016
cce_2246=0005524
cce_2246=0000156
cce_2246=0000155
cce_2246=0006355
cce_2246=0016301
cce_2246=0016021
cce_2246=0016020
cce_2246=0018106
cce_2246=0004673
cce_2246=0004871
cce_2246=0000166
cce_2246=0016310
cce_2246=0007165
cce_2246=0000160
cce_2246=0016772
cce_2246=0016740
cce_2247=0016787
cce_2247=0003674
cce_2247=0005575
cce_2248=0004553
cce_2248=0005978
cce_2248=0005975
cce_2248=0043169
cce_2248=0003824
cce_2248=0003844
cce_2248=0016740
cce_2248=0016757
cce_2248=0005515
cce_2249=0005488
cce_2249=0006508
cce_2249=0004197
cce_2251=0016740
cce_2251=0008152
cce_2251=0003824
cce_2251=0031071
cce_2251=0030170
cce_2251=0016829
cce_2252=0005524
cce_2252=0004672
cce_2252=0006468
cce_2252=0016301
cce_2253=0009058
cce_2253=0016779
cce_2253=0016740
cce_2253=0008928
cce_2253=0004475
cce_2253=0005976
cce_2253=0016853
cce_2255=0016787
cce_2255=0006260
cce_2255=0003677
cce_2255=0003676
cce_2255=0003887
cce_2255=0006281
cce_2255=0004527
cce_2255=0003824
cce_2255=0005622
cce_2255=0006139
cce_2255=0004518
cce_2255=0008409
cce_2255=0008408
cce_2255=0016740
cce_2255=0016779
cce_2255=0006974
cce_2257=0008270
cce_2257=0016829
cce_2257=0004089
cce_2257=0015976
cce_2257=0046872
cce_2257=0005737
cce_2257=0005515
cce_2257=0030288
cce_2258=0005488
cce_2258=0009617
cce_2258=0005102
cce_2258=0019835
cce_2258=0004519
cce_2258=0009405
cce_2260=0009082
cce_2260=0003984
cce_2260=0016597
cce_2260=0008152
cce_2262=0009082
cce_2262=0003984
cce_2262=0016597
cce_2262=0008152
cce_2266=0016836
cce_2266=0016835
cce_2266=0006040
cce_2266=0005975
cce_2266=0005529
cce_2266=0046348
cce_2266=0016829
cce_2266=0016301
cce_2267=0006508
cce_2267=0004222
cce_2267=0008233
cce_2268=0030288
cce_2268=0006810
cce_2268=0005215
cce_2270=0016021
cce_2270=0016020
cce_2270=0006810
cce_2270=0005886
cce_2270=0005215
cce_2272=0009536
cce_2272=0003735
cce_2272=0006412
cce_2272=0030529
cce_2272=0005840
cce_2272=0005622
cce_2276=0004386
cce_2276=0005524
cce_2276=0006281
cce_2276=0016787
cce_2276=0000166
cce_2276=0004003
cce_2276=0003677
cce_2277=0004872
cce_2277=0006508
cce_2277=0004197
cce_2278=0005488
cce_2278=0016301
cce_2278=0005524
cce_2278=0004672
cce_2278=0000166
cce_2278=0006468
cce_2278=0009851
cce_2278=0004674
cce_2279=0006629
cce_2279=0016788
cce_2279=0016787
cce_2280=0008168
cce_2280=0003676
cce_2280=0032259
cce_2280=0009307
cce_2280=0016740
cce_2280=0008170
cce_2280=0006306
cce_2280=0003677
cce_2281=0016787
cce_2281=0009036
cce_2281=0009307
cce_2281=0004519
cce_2281=0004518
cce_2282=0016874
cce_2282=0006422
cce_2282=0006421
cce_2282=0009851
cce_2282=0006418
cce_2282=0003676
cce_2282=0000166
cce_2282=0005737
cce_2282=0006412
cce_2282=0005524
cce_2282=0004816
cce_2282=0004815
cce_2282=0004812
cce_2283=0016853
cce_2283=0006810
cce_2283=0005622
cce_2283=0016887
cce_2283=0005524
cce_2283=0016787
cce_2283=0000166
cce_2283=0017111
cce_2283=0015415
cce_2283=0009851
cce_2285=0016021
cce_2285=0009851
cce_2285=0016020
cce_2285=0006812
cce_2285=0015662
cce_2285=0016787
cce_2285=0000166
cce_2285=0005524
cce_2285=0006754
cce_2285=0003824
cce_2285=0008152
cce_2285=0016820
cce_2285=0005388
cce_2285=0005261
cce_2285=0046873
cce_2285=0016818
cce_2285=0046872
cce_2285=0006811
cce_2285=0006810
cce_2285=0016463
cce_2285=0005886
cce_2285=0006829
cce_2285=0030001
cce_2287=0016021
cce_2287=0006810
cce_2287=0005215
cce_2288=0005488
cce_2288=0008318
cce_2288=0018346
cce_2288=0006396
cce_2288=0005622
cce_2288=0005524
cce_2291=0046872
cce_2291=0006508
cce_2291=0003824
cce_2291=0008270
cce_2291=0008233
cce_2291=0004222
cce_2291=0016787
cce_2293=0006355
cce_2293=0000160
cce_2293=0000155
cce_2293=0004871
cce_2293=0007165
cce_2293=0000156
cce_2295=0055114
cce_2295=0048038
cce_2295=0016491
cce_2295=0042773
cce_2295=0008137
cce_2295=0050136
cce_2295=0016021
cce_2295=0016020
cce_2295=0005886
cce_2295=0003700
cce_2295=0003677
cce_2295=0006355
cce_2295=0006350
cce_2295=0045449
cce_2297=0016021
cce_2297=0016020
cce_2297=0006810
cce_2297=0005886
cce_2297=0005215
cce_2297=0016740
cce_2297=0007047
cce_2297=0008360
cce_2297=0009274
cce_2297=0009273
cce_2297=0016757
cce_2297=0008955
cce_2297=0003824
cce_2297=0008658
cce_2297=0009252
cce_2298=0003999
cce_2298=0009116
cce_2298=0005737
cce_2298=0016740
cce_2298=0006168
cce_2298=0006166
cce_2298=0016757
cce_2300=0055114
cce_2300=0005488
cce_2300=0016491
cce_2300=0008152
cce_2300=0003824
cce_2300=0004316
cce_2300=0008667
cce_2300=0009239
cce_2301=0008152
cce_2301=0003824
cce_2301=0016787
cce_2301=0000166
cce_2301=0017111
cce_2301=0009851
cce_2301=0008967
cce_2301=0016791
cce_2301=0000287
cce_2302=0016765
cce_2302=0016740
cce_2302=0008834
cce_2302=0008360
cce_2302=0007049
cce_2302=0007047
cce_2302=0051301
cce_2302=0009252
cce_2304=0006915
cce_2304=0005524
cce_2304=0005488
cce_2304=0000166
cce_2304=0017111
cce_2304=0009851
cce_2304=0006952
cce_2305=0004425
cce_2305=0016831
cce_2305=0016829
cce_2305=0000162
cce_2305=0009073
cce_2305=0003824
cce_2305=0006568
cce_2305=0008152
cce_2305=0008652
cce_2306=0016874
cce_2306=0004812
cce_2306=0004829
cce_2308=0005488
cce_2308=0016829
cce_2308=0030089
cce_2310=0016787
cce_2312=0005506
cce_2312=0044237
cce_2312=0008299
cce_2312=0046429
cce_2312=0055114
cce_2312=0051539
cce_2312=0016114
cce_2312=0016491
cce_2312=0051536
cce_2312=0046872
cce_2313=0030060
cce_2313=0055114
cce_2313=0016491
cce_2314=0046872
cce_2314=0055114
cce_2314=0016491
cce_2314=0008152
cce_2314=0000105
cce_2314=0008270
cce_2314=0051287
cce_2314=0004399
cce_2314=0008652
cce_2314=0003677
cce_2314=0005215
cce_2314=0006355
cce_2314=0016021
cce_2314=0016020
cce_2314=0006350
cce_2314=0003700
cce_2314=0045449
cce_2314=0043565
cce_2314=0006810
cce_2314=0005622
cce_2314=0005886
cce_2315=0046872
cce_2315=0055114
cce_2315=0016491
cce_2315=0016151
cce_2315=0008901
cce_2316=0055114
cce_2316=0048038
cce_2316=0051539
cce_2316=0008137
cce_2316=0016740
cce_2316=0008168
cce_2316=0047985
cce_2316=0016491
cce_2316=0008152
cce_2317=0046872
cce_2317=0009055
cce_2317=0051539
cce_2317=0051536
cce_2317=0055114
cce_2317=0042773
cce_2317=0016020
cce_2317=0008137
cce_2317=0016491
cce_2318=0051287
cce_2318=0008137
cce_2318=0016651
cce_2318=0055114
cce_2318=0051539
cce_2318=0016491
cce_2318=0051536
cce_2318=0010181
cce_2318=0046872
cce_2318=0050136
cce_2319=0055114
cce_2319=0016491
cce_2319=0051287
cce_2319=0003677
cce_2319=0016787
cce_2319=0003954
cce_2323=0055114
cce_2323=0004096
cce_2323=0006979
cce_2324=0055114
cce_2324=0004392
cce_2324=0006788
cce_2324=0016491
cce_2324=0046872
cce_2324=0015979
cce_2325=0004109
cce_2325=0055114
cce_2325=0005737
cce_2325=0006779
cce_2325=0003824
cce_2325=0051536
cce_2325=0051989
cce_2325=0016491
cce_2325=0051539
cce_2325=0046872
cce_2325=0004222
cce_2325=0008233
cce_2325=0006508
cce_2327=0006306
cce_2327=0008168
cce_2327=0009007
cce_2327=0016740
cce_2327=0003677
cce_2327=0003676
cce_2327=0032259
cce_2330=0006355
cce_2330=0003700
cce_2330=0046872
cce_2330=0005737
cce_2330=0006350
cce_2330=0045449
cce_2330=0003677
cce_2331=0006508
cce_2331=0004180
cce_2331=0004185
cce_2331=0008233
cce_2331=0004222
cce_2331=0016787
cce_2331=0009002
cce_2333=0046523
cce_2333=0044249
cce_2333=0044237
cce_2333=0008652
cce_2333=0019284
cce_2333=0009086
cce_2333=0016853
cce_2333=0003743
cce_2334=0016051
cce_2334=0016021
cce_2334=0008146
cce_2335=0004386
cce_2335=0003676
cce_2335=0005524
cce_2335=0016787
cce_2335=0000166
cce_2335=0016818
cce_2335=0009851
cce_2335=0008026
cce_2337=0006355
cce_2337=0006352
cce_2337=0006350
cce_2337=0045449
cce_2337=0016987
cce_2337=0003700
cce_2337=0003677
cce_2337=0005388
cce_2337=0016787
cce_2337=0005524
cce_2337=0016020
cce_2337=0006754
cce_2337=0008152
cce_2337=0019861
cce_2337=0003824
cce_2337=0016820
cce_2337=0006812
cce_2337=0015662
cce_2337=0009228
cce_2337=0005525
cce_2337=0000156
cce_2337=0008237
cce_2337=0008233
cce_2337=0016829
cce_2337=0009851
cce_2337=0000166
cce_2337=0005737
cce_2337=0016887
cce_2337=0017111
cce_2337=0000160
cce_2337=0005622
cce_2337=0003899
cce_2338=0016787
cce_2338=0003824
cce_2338=0050357
cce_2339=0055114
cce_2339=0016491
cce_2339=0009055
cce_2339=0051536
cce_2339=0050580
cce_2342=0016740
cce_2342=0004746
cce_2344=0016740
cce_2344=0004746
cce_2345=0055114
cce_2345=0046439
cce_2345=0005506
cce_2345=0017172
cce_2345=0051188
cce_2345=0009399
cce_2345=0051540
cce_2347=0006260
cce_2347=0003887
cce_2347=0003824
cce_2347=0003677
cce_2348=0046872
cce_2348=0006508
cce_2348=0008237
cce_2348=0016787
cce_2348=0008270
cce_2348=0008233
cce_2348=0004222
cce_2348=0004175
cce_2349=0003676
cce_2349=0005524
cce_2349=0000166
cce_2349=0017111
cce_2349=0009851
cce_2350=0009055
cce_2350=0051536
cce_2350=0055114
cce_2350=0016491
cce_2351=0003861
cce_2351=0016829
cce_2351=0016853
cce_2352=0016021
cce_2352=0055085
cce_2354=0003755
cce_2354=0006457
cce_2354=0016853
cce_2354=0005488
cce_2355=0042626
cce_2355=0009851
cce_2355=0016021
cce_2355=0008565
cce_2355=0006810
cce_2355=0000166
cce_2355=0017111
cce_2355=0005524
cce_2355=0016887
cce_2355=0030256
cce_2355=0008233
cce_2355=0006508
cce_2355=0055085
cce_2355=0030253
cce_2355=0016787
cce_2355=0008152
cce_2355=0055114
cce_2355=0004497
cce_2355=0016491
cce_2355=0015415
cce_2356=0009306
cce_2356=0016020
cce_2356=0008565
cce_2356=0055114
cce_2356=0016491
cce_2356=0008152
cce_2356=0004497
cce_2357=0005524
cce_2357=0008152
cce_2357=0003824
cce_2357=0016874
cce_2357=0004775
cce_2357=0006810
cce_2357=0005215
cce_2358=0005488
cce_2358=0008152
cce_2358=0003824
cce_2358=0016874
cce_2358=0004775
cce_2358=0006810
cce_2358=0005215
cce_2359=0009088
cce_2359=0009086
cce_2359=0050661
cce_2359=0009082
cce_2359=0006520
cce_2359=0055114
cce_2359=0016597
cce_2359=0016491
cce_2359=0003824
cce_2359=0009097
cce_2359=0008152
cce_2359=0004412
cce_2359=0008652
cce_2359=0005488
cce_2359=0016021
cce_2359=0016020
cce_2359=0009579
cce_2359=0017004
cce_2359=0042651
cce_2360=0006508
cce_2360=0004222
cce_2360=0016998
cce_2360=0008324
cce_2360=0016787
cce_2360=0006812
cce_2361=0005488
cce_2361=0008152
cce_2361=0044237
cce_2361=0003824
cce_2361=0006012
cce_2361=0050662
cce_2361=0003978
cce_2361=0016853
cce_2362=0009058
cce_2362=0016740
cce_2363=0016740
cce_2363=0009058
cce_2365=0043565
cce_2365=0003700
cce_2365=0003677
cce_2365=0000160
cce_2365=0006355
cce_2365=0005622
cce_2365=0000156
cce_2365=0006350
cce_2365=0045449
cce_2365=0016787
cce_2365=0008984
cce_2366=0016740
cce_2366=0007600
cce_2366=0016310
cce_2366=0016020
cce_2366=0004673
cce_2366=0018298
cce_2366=0018106
cce_2366=0005524
cce_2366=0016301
cce_2366=0007165
cce_2366=0004871
cce_2366=0008020
cce_2366=0000155
cce_2366=0016772
cce_2366=0045449
cce_2366=0006355
cce_2366=0000166
cce_2366=0000160
cce_2368=0003677
cce_2368=0008168
cce_2368=0016740
cce_2368=0003886
cce_2369=0004803
cce_2369=0006313
cce_2369=0003677
cce_2371=0016887
cce_2371=0005524
cce_2371=0016787
cce_2371=0000166
cce_2371=0017111
cce_2371=0015415
cce_2371=0009851
cce_2372=0055114
cce_2372=0016491
cce_2372=0005737
cce_2372=0008762
cce_2372=0003824
cce_2372=0009252
cce_2372=0050660
cce_2372=0007047
cce_2372=0008360
cce_2372=0051301
cce_2372=0007049
cce_2373=0016874
cce_2373=0008360
cce_2373=0007047
cce_2373=0009273
cce_2373=0009058
cce_2373=0000166
cce_2373=0005737
cce_2373=0051301
cce_2373=0005524
cce_2373=0003824
cce_2373=0008763
cce_2373=0009252
cce_2373=0008152
cce_2373=0007049
cce_2373=0005488
cce_2373=0009851
cce_2374=0015407
cce_2374=0016787
cce_2375=0016740
cce_2375=0016021
cce_2375=0016310
cce_2375=0016020
cce_2375=0004673
cce_2375=0018106
cce_2375=0000166
cce_2375=0005524
cce_2375=0016301
cce_2375=0007165
cce_2375=0000160
cce_2375=0006355
cce_2375=0004871
cce_2375=0000156
cce_2375=0000155
cce_2375=0016772
cce_2375=0008020
cce_2375=0004872
cce_2375=0007600
cce_2375=0009881
cce_2375=0045449
cce_2375=0018298
cce_2375=0016787
cce_2376=0006355
cce_2376=0000160
cce_2376=0000156
cce_2376=0016787
cce_2376=0008984
cce_2378=0009245
cce_2378=0008759
cce_2378=0008610
cce_2378=0016787
cce_2379=0019867
cce_2379=0006886
cce_2379=0015450
cce_2380=0006164
cce_2380=0005524
cce_2380=0016874
cce_2380=0003824
cce_2380=0004639
cce_2380=0000166
cce_2381=0016874
cce_2381=0004639
cce_2383=0004350
cce_2383=0055114
cce_2383=0016491
cce_2383=0008152
cce_2383=0050661
cce_2383=0006561
cce_2383=0005737
cce_2383=0008652
cce_2383=0016740
cce_2383=0016757
cce_2384=0005488
cce_2384=0016740
cce_2384=0030244
cce_2384=0016020
cce_2384=0016760
cce_2384=0016757
cce_2385=0016020
cce_2385=0055085
cce_2385=0015078
cce_2385=0015986
cce_2385=0045263
cce_2386=0016887
cce_2386=0005524
cce_2386=0000166
cce_2386=0017111
cce_2386=0009851
cce_2386=0015833
cce_2386=0006810
cce_2386=0015419
cce_2386=0016787
cce_2390=0045454
cce_2390=0009055
cce_2390=0006662
cce_2390=0015035
cce_2390=0003756
cce_2390=0016853
cce_2390=0022900
cce_2390=0006810
cce_2391=0005992
cce_2391=0051473
cce_2391=0003824
cce_2391=0016758
cce_2391=0016740
cce_2391=0033828
cce_2391=0016757
cce_2391=0006950
cce_2396=0016491
cce_2396=0009055
cce_2396=0055114
cce_2396=0004497
cce_2396=0016853
cce_2402=0016020
cce_2403=0009055
cce_2404=0008168
cce_2404=0016740
cce_2404=0005488
cce_2404=0016491
cce_2404=0008152
cce_2404=0003824
cce_2408=0009294
cce_2409=0045454
cce_2409=0016491
cce_2409=0016209
cce_2409=0004601
cce_2409=0055114
cce_2410=0004970
cce_2410=0005234
cce_2410=0016020
cce_2410=0030288
cce_2410=0006810
cce_2410=0005215
cce_2410=0004872
cce_2411=0006950
cce_2411=0055114
cce_2411=0016491
cce_2411=0003954
cce_2411=0051287
cce_2412=0055114
cce_2412=0005488
cce_2412=0016491
cce_2412=0008152
cce_2412=0003824
cce_2412=0006633
cce_2412=0004316
cce_2412=0051287
cce_2412=0008610
cce_2417=0009307
cce_2417=0004519
cce_2417=0003677
cce_2418=0016779
cce_2418=0016740
cce_2419=0019875
cce_2419=0016787
cce_2420=0042626
cce_2420=0009851
cce_2420=0016021
cce_2420=0006810
cce_2420=0000166
cce_2420=0017111
cce_2420=0005524
cce_2420=0016887
cce_2420=0055085
cce_2420=0016787
cce_2420=0015415
cce_2422=0042597
cce_2424=0006355
cce_2424=0006352
cce_2424=0006350
cce_2424=0045449
cce_2424=0016987
cce_2424=0003700
cce_2424=0003677
cce_2424=0003743
cce_2424=0016627
cce_2424=0050660
cce_2424=0003995
cce_2424=0055114
cce_2424=0016491
cce_2424=0008152
cce_2424=0043565
cce_2424=0000160
cce_2424=0005622
cce_2424=0004871
cce_2424=0003899
cce_2425=0003676
cce_2425=0004527
cce_2425=0006281
cce_2425=0016787
cce_2425=0006310
cce_2425=0030145
cce_2425=0008409
cce_2426=0055085
cce_2427=0016740
cce_2427=0030244
cce_2427=0016020
cce_2427=0016760
cce_2427=0016757
cce_2428=0003913
cce_2428=0006281
cce_2428=0018298
cce_2428=0016829
cce_2428=0003904
cce_2429=0006508
cce_2429=0008237
cce_2429=0008270
cce_2429=0008233
cce_2429=0031012
cce_2429=0004222
cce_2430=0055114
cce_2430=0016671
cce_2430=0019538
cce_2430=0008113
cce_2430=0006464
cce_2430=0016491
cce_2431=0016021
cce_2431=0004673
cce_2431=0018106
cce_2431=0005524
cce_2431=0016301
cce_2431=0007165
cce_2431=0046983
cce_2431=0000160
cce_2431=0000155
cce_2433=0033644
cce_2433=0005829
cce_2433=0004523
cce_2433=0020002
cce_2433=0015074
cce_2433=0019061
cce_2433=0016020
cce_2433=0046797
cce_2433=0004190
cce_2433=0003824
cce_2433=0003887
cce_2433=0004519
cce_2433=0004518
cce_2433=0005654
cce_2433=0019028
cce_2433=0019059
cce_2433=0016787
cce_2433=0030430
cce_2433=0003723
cce_2433=0008270
cce_2433=0006310
cce_2433=0006508
cce_2433=0006278
cce_2433=0005198
cce_2433=0030260
cce_2433=0016779
cce_2433=0042025
cce_2433=0008233
cce_2433=0019047
cce_2433=0016740
cce_2433=0019012
cce_2433=0046872
cce_2433=0008907
cce_2433=0003677
cce_2433=0016032
cce_2433=0003964
cce_2433=0003676
cce_2433=0009089
cce_2433=0008360
cce_2433=0016831
cce_2433=0009085
cce_2433=0005524
cce_2433=0016301
cce_2433=0008963
cce_2433=0004781
cce_2433=0016021
cce_2433=0015937
cce_2433=0016765
cce_2433=0004222
cce_2433=0030163
cce_2433=0016829
cce_2433=0009851
cce_2433=0000166
cce_2433=0000103
cce_2433=0005737
cce_2433=0008836
cce_2433=0006364
cce_2433=0004140
cce_2433=0017111
cce_2433=0008834
cce_2433=0070043
cce_2433=0008168
cce_2433=0008649
cce_2435=0016301
cce_2435=0004674
cce_2435=0006508
cce_2435=0004197
cce_2437=0008152
cce_2437=0003824
cce_2437=0016787
cce_2437=0008237
cce_2437=0008233
cce_2438=0005694
cce_2438=0005524
cce_2438=0006281
cce_2438=0006310
cce_2438=0006355
cce_2438=0008134
cce_2438=0005622
cce_2438=0006974
cce_2438=0000166
cce_2439=0008324
cce_2439=0005488
cce_2439=0008152
cce_2439=0003824
cce_2439=0006813
cce_2439=0055085
cce_2439=0006812
cce_2440=0001932
cce_2440=0005952
cce_2440=0016020
cce_2440=0055085
cce_2440=0008603
cce_2443=0004527
cce_2443=0004519
cce_2444=0006790
cce_2446=0008152
cce_2446=0009088
cce_2446=0003824
cce_2446=0030170
cce_2446=0004795
cce_2446=0016829
cce_2446=0006520
cce_2446=0008652
cce_2447=0016021
cce_2447=0016020
cce_2447=0006810
cce_2447=0005886
cce_2447=0005215
cce_2447=0016740
cce_2447=0009059
cce_2447=0008897
cce_2447=0000287
cce_2449=0005975
cce_2449=0003824
cce_2449=0016787
cce_2449=0016226
cce_2449=0005506
cce_2449=0051536
cce_2450=0030288
cce_2450=0006810
cce_2450=0005215
cce_2451=0006461
cce_2451=0008535
cce_2451=0016021
cce_2451=0009579
cce_2451=0042651
cce_2451=0017004
cce_2451=0016020
cce_2452=0016021
cce_2452=0016020
cce_2452=0005886
cce_2453=0007047
cce_2453=0008360
cce_2453=0009274
cce_2453=0009273
cce_2453=0046677
cce_2453=0016763
cce_2453=0003824
cce_2453=0008658
cce_2453=0008233
cce_2453=0009252
cce_2453=0016740
cce_2453=0016757
cce_2453=0008955
cce_2454=0008152
cce_2454=0003824
cce_2454=0004619
cce_2454=0016853
cce_2454=0016787
cce_2454=0043755
cce_2456=0016020
cce_2456=0006493
cce_2456=0000030
cce_2456=0005886
cce_2456=0016740
cce_2456=0004169
cce_2456=0016757
cce_2457=0016020
cce_2457=0008233
cce_2457=0005525
cce_2457=0000166
cce_2457=0005622
cce_2459=0004803
cce_2459=0006313
cce_2459=0003677
cce_2460=0004803
cce_2460=0006313
cce_2460=0003677
cce_2461=0005737
cce_2461=0008033
cce_2461=0002098
cce_2461=0050660
cce_2461=0005524
cce_2461=0000155
cce_2461=0006355
cce_2461=0016301
cce_2461=0016020
cce_2461=0018106
cce_2461=0004673
cce_2461=0004871
cce_2461=0000166
cce_2461=0016310
cce_2461=0007165
cce_2461=0000160
cce_2461=0016772
cce_2461=0016740
cce_2464=0005524
cce_2464=0000166
cce_2464=0009851
cce_2464=0006950
cce_2464=0051082
cce_2464=0006457
cce_2465=0008299
cce_2465=0016765
cce_2465=0016740
cce_2465=0009842
cce_2465=0015979
cce_2465=0000010
cce_2465=0046872
cce_2465=0050347
cce_2466=0008152
cce_2466=0008881
cce_2466=0016855
cce_2466=0009252
cce_2466=0016853
cce_2466=0008360
cce_2466=0007047
cce_2467=0009253
cce_2467=0008745
cce_2467=0016787
cce_2468=0016021
cce_2468=0015299
cce_2468=0055085
cce_2468=0006812
cce_2468=0006810
cce_2471=0008168
cce_2471=0016740
cce_2471=0008170
cce_2471=0006306
cce_2471=0003676
cce_2471=0032259
cce_2471=0003677
cce_2471=0004386
cce_2472=0016829
cce_2472=0004795
cce_2473=0051301
cce_2473=0032955
cce_2473=0007049
cce_2475=0016887
cce_2475=0000918
cce_2475=0016020
cce_2475=0000166
cce_2475=0051301
cce_2475=0005524
cce_2475=0000917
cce_2475=0005886
cce_2475=0007049
cce_2476=0051726
cce_2476=0000917
cce_2476=0007049
cce_2476=0051301
cce_2477=0003723
cce_2477=0008168
cce_2477=0016740
cce_2477=0006396
cce_2477=0008173
cce_2477=0009020
cce_2477=0003735
cce_2477=0030529
cce_2477=0019843
cce_2477=0006412
cce_2477=0005840
cce_2477=0005622
cce_2477=0015934
cce_2478=0016491
cce_2480=0003824
cce_2480=0016787
cce_2480=0003735
cce_2480=0030529
cce_2480=0033961
cce_2480=0019843
cce_2480=0006412
cce_2480=0003723
cce_2480=0005840
cce_2480=0005622
cce_2482=0055114
cce_2482=0005488
cce_2482=0016491
cce_2482=0008152
cce_2482=0006098
cce_2482=0003824
cce_2482=0004616
cce_2482=0050662
cce_2482=0008679
cce_2483=0005506
cce_2483=0045156
cce_2483=0016021
cce_2483=0042651
cce_2483=0016020
cce_2483=0009772
cce_2483=0009055
cce_2483=0015979
cce_2483=0006810
cce_2483=0019684
cce_2483=0009579
cce_2483=0009523
cce_2483=0030077
cce_2483=0030076
cce_2483=0022900
cce_2483=0046872
cce_2483=0005488
cce_2483=0008152
cce_2483=0003824
cce_2485=0005506
cce_2485=0045156
cce_2485=0016021
cce_2485=0042651
cce_2485=0016020
cce_2485=0009772
cce_2485=0009055
cce_2485=0015979
cce_2485=0006810
cce_2485=0019684
cce_2485=0009579
cce_2485=0009523
cce_2485=0030077
cce_2485=0030076
cce_2485=0022900
cce_2485=0046872
cce_2485=0030096
cce_2486=0016740
cce_2488=0016740
cce_2488=0008415
cce_2488=0016413
cce_2489=0016021
cce_2489=0016020
cce_2489=0006810
cce_2489=0005886
cce_2489=0005215
cce_2492=0005488
cce_2492=0000151
cce_2492=0016567
cce_2492=0004842
cce_2492=0009116
cce_2492=0003824
cce_2493=0006281
cce_2493=0003677
cce_2493=0006974
cce_2494=0055114
cce_2494=0048038
cce_2494=0016491
cce_2494=0042773
cce_2494=0008137
cce_2494=0050136
cce_2494=0016021
cce_2494=0042651
cce_2494=0016020
cce_2494=0016655
cce_2494=0005739
cce_2494=0009579
cce_2494=0006120
cce_2495=0006281
cce_2495=0003677
cce_2495=0006974
cce_2496=0046872
cce_2496=0008168
cce_2496=0016740
cce_2496=0008152
cce_2497=0015074
cce_2497=0006310
cce_2497=0003677
cce_2497=0008168
cce_2497=0016740
cce_2497=0007049
cce_2497=0005737
cce_2497=0007059
cce_2497=0051301
cce_2498=0016740
cce_2498=0008168
cce_2498=0006364
cce_2498=0005737
cce_2498=0003723
cce_2498=0016433
cce_2498=0000154
cce_2498=0000179
cce_2498=0008649
cce_2498=0008988
cce_2498=0005524
cce_2498=0016301
cce_2498=0000155
cce_2498=0006355
cce_2498=0016020
cce_2498=0018106
cce_2498=0004673
cce_2498=0004871
cce_2498=0000166
cce_2498=0016310
cce_2498=0007165
cce_2498=0000160
cce_2498=0016772
cce_2499=0016020
cce_2499=0006814
cce_2499=0005215
cce_2499=0015293
cce_2499=0016021
cce_2499=0006810
cce_2499=0005886
cce_2499=0008643
cce_2500=0003824
cce_2500=0051536
cce_2501=0046872
cce_2501=0009451
cce_2501=0031419
cce_2501=0003824
cce_2501=0051539
cce_2501=0051536
cce_2503=0004803
cce_2503=0006313
cce_2503=0003677
cce_2504=0004803
cce_2504=0006313
cce_2504=0003677
cce_2505=0006355
cce_2505=0000160
cce_2505=0000156
cce_2505=0003824
cce_2505=0004721
cce_2505=0016740
cce_2505=0016021
cce_2505=0016310
cce_2505=0016020
cce_2505=0004673
cce_2505=0018106
cce_2505=0000166
cce_2505=0005524
cce_2505=0016301
cce_2505=0007165
cce_2505=0004871
cce_2505=0000155
cce_2505=0016772
cce_2505=0051301
cce_2505=0009190
cce_2505=0023034
cce_2505=0016849
cce_2505=0005488
cce_2507=0043565
cce_2507=0003700
cce_2507=0003677
cce_2507=0000160
cce_2507=0006355
cce_2507=0005622
cce_2507=0000156
cce_2507=0006350
cce_2507=0045449
cce_2508=0016740
cce_2508=0016310
cce_2508=0016020
cce_2508=0004673
cce_2508=0018106
cce_2508=0005524
cce_2508=0016301
cce_2508=0007165
cce_2508=0000160
cce_2508=0006355
cce_2508=0004871
cce_2508=0000156
cce_2508=0000155
cce_2508=0016772
cce_2508=0000166
cce_2508=0016021
cce_2509=0016740
cce_2509=0016310
cce_2509=0016020
cce_2509=0004673
cce_2509=0018106
cce_2509=0005524
cce_2509=0016301
cce_2509=0007165
cce_2509=0000160
cce_2509=0006355
cce_2509=0000156
cce_2509=0000155
cce_2509=0016772
cce_2509=0004871
cce_2509=0016787
cce_2511=0016301
cce_2512=0055114
cce_2512=0016491
cce_2512=0050580
cce_2515=0006508
cce_2515=0004190
cce_2515=0055114
cce_2515=0016491
cce_2515=0003834
cce_2515=0008270
cce_2515=0016829
cce_2515=0004089
cce_2515=0015976
cce_2518=0055114
cce_2518=0006879
cce_2518=0016491
cce_2518=0006950
cce_2518=0046914
cce_2518=0008199
cce_2519=0016021
cce_2521=0016301
cce_2521=0005524
cce_2521=0016740
cce_2521=0008152
cce_2521=0000166
cce_2521=0009851
cce_2521=0008887
cce_2521=0016773
cce_2522=0016301
cce_2522=0016740
cce_2522=0004340
cce_2523=0016301
cce_2523=0004674
cce_2523=0004888
cce_2523=0043565
cce_2523=0003700
cce_2523=0003677
cce_2523=0031224
cce_2523=0007165
cce_2523=0000160
cce_2523=0006355
cce_2523=0005622
cce_2523=0000156
cce_2523=0045087
cce_2523=0006350
cce_2523=0045449
cce_2523=0009851
cce_2523=0004672
cce_2523=0006468
cce_2523=0000166
cce_2523=0005524
cce_2523=0004872
cce_2524=0008168
cce_2524=0008152
cce_2524=0016740
cce_2525=0006950
cce_2526=0006950
cce_2527=0006950
cce_2528=0045449
cce_2528=0030528
cce_2529=0004386
cce_2529=0009851
cce_2529=0016787
cce_2529=0003677
cce_2529=0006260
cce_2529=0003676
cce_2529=0000166
cce_2529=0005524
cce_2529=0008026
cce_2529=0005658
cce_2529=0046872
cce_2529=0006269
cce_2529=0008270
cce_2530=0016740
cce_2530=0008152
cce_2530=0008080
cce_2530=0008415
cce_2530=0008999
cce_2530=0005840
cce_2531=0006260
cce_2531=0005524
cce_2531=0003887
cce_2531=0000166
cce_2531=0017111
cce_2531=0009851
cce_2531=0009360
cce_2531=0003677
cce_2531=0016740
cce_2531=0016779
cce_2531=0009378
cce_2531=0006310
cce_2531=0006281
cce_2531=0051536
cce_2531=0006779
cce_2531=0004109
cce_2531=0003824
cce_2531=0005737
cce_2531=0055114
cce_2531=0051989
cce_2531=0016491
cce_2532=0005975
cce_2532=0043169
cce_2532=0003824
cce_2532=0004553
cce_2532=0004565
cce_2532=0009341
cce_2534=0009166
cce_2534=0008253
cce_2534=0016787
cce_2534=0055114
cce_2534=0005488
cce_2534=0016491
cce_2534=0008152
cce_2534=0003824
cce_2534=0008270
cce_2535=0008152
cce_2536=0055114
cce_2536=0006006
cce_2536=0005488
cce_2536=0016491
cce_2536=0004345
cce_2536=0008152
cce_2536=0005975
cce_2536=0003824
cce_2537=0055114
cce_2537=0016491
cce_2537=0004345
cce_2537=0016740
cce_2537=0016020
cce_2537=0006493
cce_2537=0000030
cce_2538=0046872
cce_2538=0006508
cce_2538=0008237
cce_2538=0016787
cce_2538=0016021
cce_2538=0016020
cce_2538=0008233
cce_2538=0004222
cce_2539=0016020
cce_2539=0006813
cce_2539=0005242
cce_2539=0005216
cce_2539=0005249
cce_2539=0008076
cce_2540=0055114
cce_2540=0043365
cce_2540=0005737
cce_2540=0051539
cce_2540=0005215
cce_2540=0016021
cce_2540=0016020
cce_2540=0006810
cce_2540=0016491
cce_2540=0051536
cce_2540=0003824
cce_2540=0005886
cce_2540=0006800
cce_2542=0005509
cce_2542=0007156
cce_2542=0016021
cce_2542=0016020
cce_2542=0007154
cce_2542=0005515
cce_2542=0000272
cce_2542=0004621
cce_2542=0016787
cce_2544=0016021
cce_2544=0016020
cce_2544=0006810
cce_2544=0005215
cce_2545=0005216
cce_2546=0016740
cce_2546=0016021
cce_2546=0016310
cce_2546=0016020
cce_2546=0004673
cce_2546=0018106
cce_2546=0000166
cce_2546=0005524
cce_2546=0016301
cce_2546=0007165
cce_2546=0000160
cce_2546=0004871
cce_2546=0000155
cce_2546=0016772
cce_2547=0008897
cce_2547=0016740
cce_2547=0000287
cce_2547=0006633
cce_2547=0009059
cce_2547=0046872
cce_2548=0045226
cce_2548=0005488
cce_2548=0008152
cce_2548=0003824
cce_2548=0008831
cce_2548=0016853
cce_2548=0055114
cce_2548=0016491
cce_2549=0009058
cce_2549=0016779
cce_2549=0016740
cce_2549=0008879
cce_2549=0005524
cce_2549=0042626
cce_2549=0016020
cce_2549=0006810
cce_2551=0006306
cce_2551=0009307
cce_2551=0008168
cce_2551=0016740
cce_2551=0003886
cce_2551=0003677
cce_2552=0016813
cce_2552=0005737
cce_2555=0046872
cce_2555=0055114
cce_2555=0005488
cce_2555=0016491
cce_2555=0008152
cce_2555=0003824
cce_2556=0055114
cce_2556=0016491
cce_2557=0015716
cce_2557=0009851
cce_2557=0016020
cce_2557=0016787
cce_2557=0006810
cce_2557=0015416
cce_2557=0000166
cce_2557=0017111
cce_2557=0005524
cce_2557=0016887
cce_2557=0005886
cce_2557=0015415
cce_2557=0016740
cce_2557=0009401
cce_2557=0005215
cce_2557=0005351
cce_2558=0015716
cce_2558=0030288
cce_2558=0015604
cce_2558=0006810
cce_2558=0005215
cce_2559=0016021
cce_2559=0016020
cce_2559=0015716
cce_2559=0005887
cce_2559=0015604
cce_2559=0006810
cce_2559=0005886
cce_2559=0005215
cce_2560=0048037
cce_2560=0005488
cce_2560=0008152
cce_2560=0003824
cce_2560=0016616
cce_2560=0051287
cce_2560=0006508
cce_2560=0004197
cce_2560=0050609
cce_2560=0055114
cce_2560=0016491
cce_2560=0006950
cce_2564=0009058
cce_2564=0004659
cce_2564=0016740
cce_2564=0016021
cce_2566=0006355
cce_2566=0006352
cce_2566=0006350
cce_2566=0045449
cce_2566=0016987
cce_2566=0003700
cce_2566=0003677
cce_2567=0005488
cce_2567=0000166
cce_2567=0017111
cce_2567=0009851
cce_2567=0016829
cce_2567=0003677
cce_2568=0004325
cce_2568=0006783
cce_2568=0005737
cce_2568=0006779
cce_2568=0016829
cce_2568=0046872
cce_2568=0016740
cce_2568=0030244
cce_2568=0016020
cce_2568=0016760
cce_2568=0016757
cce_2569=0016021
cce_2569=0016020
cce_2569=0005886
cce_2569=0009579
cce_2569=0042651
cce_2570=0008168
cce_2570=0016740
cce_2570=0009234
cce_2572=0042549
cce_2572=0009523
cce_2572=0009654
cce_2572=0005509
cce_2572=0019898
cce_2572=0015979
cce_2572=0030096
cce_2573=0055114
cce_2573=0004392
cce_2573=0006788
cce_2573=0016491
cce_2573=0046872
cce_2573=0015979
cce_2575=0016301
cce_2575=0004765
cce_2575=0016740
cce_2577=0003824
cce_2577=0016787
cce_2577=0016021
cce_2577=0004673
cce_2577=0018106
cce_2577=0005524
cce_2577=0016301
cce_2577=0007165
cce_2577=0046983
cce_2577=0000160
cce_2577=0000155
cce_2577=0018786
cce_2578=0006413
cce_2578=0006412
cce_2578=0005737
cce_2578=0003743
cce_2580=0016491
cce_2580=0016787
cce_2580=0010181
cce_2580=0009055
cce_2580=0055114
cce_2580=0022900
cce_2580=0006810
cce_2580=0005215
cce_2582=0045449
cce_2584=0009307
cce_2584=0004519
cce_2584=0003677
cce_2584=0008170
cce_2584=0006306
cce_2584=0008168
cce_2585=0008170
cce_2585=0006306
cce_2585=0009307
cce_2585=0008168
cce_2585=0004519
cce_2585=0003677
cce_2586=0008170
cce_2586=0006306
cce_2586=0009307
cce_2586=0008168
cce_2586=0004519
cce_2586=0003677
cce_2587=0008170
cce_2587=0006306
cce_2587=0008168
cce_2587=0003677
cce_2587=0009307
cce_2587=0004519
cce_2587=0032776
cce_2587=0015667
cce_2587=0016740
cce_2589=0016020
cce_2589=0006810
cce_2589=0005215
cce_2590=0006915
cce_2590=0005524
cce_2590=0005488
cce_2590=0000166
cce_2590=0017111
cce_2590=0009851
cce_2591=0016301
cce_2591=0003848
cce_2591=0009396
cce_2591=0016740
cce_2591=0009274
cce_2591=0007047
cce_2591=0008360
cce_2591=0009273
cce_2591=0046677
cce_2591=0016763
cce_2591=0016757
cce_2591=0008955
cce_2591=0003824
cce_2591=0008658
cce_2591=0008233
cce_2591=0009252
cce_2592=0016787
cce_2592=0047631
cce_2593=0055114
cce_2593=0005488
cce_2593=0016491
cce_2593=0008152
cce_2593=0003824
cce_2593=0008709
cce_2595=0045454
cce_2595=0015035
cce_2595=0030288
cce_2595=0009058
cce_2595=0004659
cce_2595=0016740
cce_2595=0016021
cce_2596=0016787
cce_2598=0046872
cce_2598=0008253
cce_2598=0005737
cce_2598=0000166
cce_2598=0016787
cce_2598=0003993
cce_2598=0004309
cce_2598=0008254
cce_2600=0019363
cce_2600=0004514
cce_2600=0009435
cce_2600=0008152
cce_2600=0003824
cce_2600=0016740
cce_2600=0016757
cce_2601=0005524
cce_2601=0016874
cce_2601=0006412
cce_2601=0005737
cce_2601=0008033
cce_2601=0000166
cce_2601=0016879
cce_2601=0006400
cce_2605=0009058
cce_2605=0010285
cce_2605=0016740
cce_2605=0003824
cce_2605=0030170
cce_2605=0008483
cce_2605=0033362
cce_2605=0016769
cce_2605=0004069
cce_2606=0016021
cce_2606=0009851
cce_2606=0016020
cce_2606=0006812
cce_2606=0015662
cce_2606=0016787
cce_2606=0000166
cce_2606=0005524
cce_2606=0006754
cce_2606=0003824
cce_2606=0008152
cce_2606=0016820
cce_2606=0005388
cce_2606=0004551
cce_2607=0008152
cce_2607=0003824
cce_2607=0030170
cce_2607=0016829
cce_2607=0016740
cce_2607=0008483
cce_2607=0031071
cce_2609=0055114
cce_2609=0006544
cce_2609=0016491
cce_2609=0003824
cce_2609=0019464
cce_2609=0030170
cce_2609=0004375
cce_2609=0006520
cce_2609=0016829
cce_2609=0032440
cce_2610=0055114
cce_2610=0009331
cce_2610=0016491
cce_2610=0004368
cce_2610=0006072
cce_2610=0005737
cce_2610=0006071
cce_2611=0006355
cce_2611=0000160
cce_2611=0007600
cce_2611=0000156
cce_2611=0008020
cce_2611=0045449
cce_2611=0018298
cce_2611=0007165
cce_2611=0004871
cce_2611=0000155
cce_2611=0009881
cce_2611=0004872
cce_2612=0006508
cce_2612=0016021
cce_2612=0008233
cce_2612=0006465
cce_2612=0004252
cce_2612=0016787
cce_2612=0003993
cce_2612=0016740
cce_2612=0007047
cce_2612=0008360
cce_2612=0009274
cce_2612=0009273
cce_2612=0016757
cce_2612=0008955
cce_2612=0003824
cce_2612=0008658
cce_2612=0009252
cce_2612=0016020
cce_2612=0005886
cce_2613=0003677
cce_2613=0006974
cce_2613=0006260
cce_2613=0000166
cce_2613=0005737
cce_2613=0005524
cce_2613=0006281
cce_2613=0003697
cce_2613=0009432
cce_2613=0009851
cce_2613=0005694
cce_2614=0007049
cce_2614=0005737
cce_2614=0051301
cce_2614=0000917
cce_2614=0005515
cce_2614=0043093
cce_2615=0055114
cce_2615=0005488
cce_2615=0016491
cce_2615=0008152
cce_2615=0003824
cce_2615=0008652
cce_2615=0004735
cce_2615=0006561
cce_2615=0005737
cce_2618=0006629
cce_2618=0055114
cce_2618=0016491
cce_2618=0008610
cce_2618=0016021
cce_2618=0016020
cce_2618=0006633
cce_2618=0005886
cce_2619=0006810
cce_2619=0005215
cce_2622=0005488
cce_2623=0005525
cce_2623=0003723
cce_2623=0000166
cce_2623=0005622
cce_2624=0016310
cce_2624=0004673
cce_2624=0018106
cce_2624=0005737
cce_2624=0005524
cce_2624=0007165
cce_2624=0006935
cce_2624=0006355
cce_2624=0000160
cce_2624=0005622
cce_2624=0004871
cce_2624=0000156
cce_2624=0000155
cce_2624=0016772
cce_2624=0016301
cce_2625=0042651
cce_2625=0016020
cce_2625=0015979
cce_2625=0006810
cce_2625=0019898
cce_2625=0009579
cce_2625=0009523
cce_2625=0009654
cce_2625=0022900
cce_2625=0042549
cce_2625=0006281
cce_2625=0003677
cce_2625=0030096
cce_2627=0016810
cce_2627=0016787
cce_2627=0004151
cce_2627=0046872
cce_2627=0006221
cce_2627=0016812
cce_2627=0008270
cce_2627=0019856
cce_2629=0005488
cce_2629=0004109
cce_2629=0055114
cce_2629=0051989
cce_2629=0016491
cce_2629=0005737
cce_2629=0006779
cce_2629=0003824
cce_2629=0051536
cce_2629=0016740
cce_2630=0006223
cce_2630=0016740
cce_2630=0004845
cce_2630=0016757
cce_2630=0009116
cce_2631=0016021
cce_2631=0009579
cce_2631=0042651
cce_2631=0016020
cce_2631=0006223
cce_2631=0009116
cce_2631=0016740
cce_2631=0004845
cce_2631=0016757
cce_2632=0006810
cce_2632=0005215
cce_2632=0016020
cce_2632=0042651
cce_2632=0006811
cce_2632=0009579
cce_2632=0006826
cce_2632=0046872
cce_2632=0005886
cce_2632=0042597
cce_2632=0030288
cce_2633=0016021
cce_2633=0006810
cce_2633=0005215
cce_2634=0005506
cce_2635=0055114
cce_2635=0016491
cce_2635=0005507
cce_2635=0006807
cce_2635=0050421
cce_2635=0005381
cce_2635=0006827
cce_2636=0005381
cce_2636=0006827
cce_2637=0016020
cce_2637=0006810
cce_2637=0016679
cce_2637=0055114
cce_2637=0051537
cce_2637=0016491
cce_2637=0051536
cce_2637=0022900
cce_2637=0046872
cce_2637=0008121
cce_2640=0005488
cce_2640=0016787
cce_2640=0008150
cce_2640=0004803
cce_2640=0006313
cce_2640=0016021
cce_2640=0015297
cce_2640=0016020
cce_2640=0006814
cce_2640=0015081
cce_2640=0003677
cce_2640=0006811
cce_2640=0006810
cce_2640=0003676
cce_2640=0015074
cce_2640=0006885
cce_2640=0005886
cce_2642=0004638
cce_2642=0006189
cce_2643=0006546
cce_2643=0005739
cce_2643=0019464
cce_2643=0031405
cce_2643=0005960
cce_2645=0016491
cce_2645=0005737
cce_2645=0017000
cce_2645=0016740
cce_2645=0009058
cce_2645=0016868
cce_2645=0008531
cce_2645=0016301
cce_2645=0009231
cce_2645=0005975
cce_2645=0016779
cce_2645=0003919
cce_2645=0004497
cce_2646=0046872
cce_2646=0005524
cce_2646=0000166
cce_2646=0003824
cce_2646=0006464
cce_2646=0016874
cce_2646=0005840
cce_2646=0006412
cce_2646=0016740
cce_2647=0016788
cce_2647=0008152
cce_2647=0032324
cce_2647=0006777
cce_2648=0046872
cce_2648=0055114
cce_2648=0016702
cce_2648=0016491
cce_2648=0050473
cce_2648=0042597
cce_2648=0005615
cce_2648=0005576
cce_2649=0020037
cce_2649=0009055
cce_2649=0005506
cce_2649=0004497
cce_2651=0030089
cce_2651=0022900
cce_2651=0015979
cce_2651=0018298
cce_2651=0015797
cce_2651=0006810
cce_2651=0042651
cce_2651=0016020
cce_2651=0009579
cce_2652=0030089
cce_2652=0022900
cce_2652=0015979
cce_2652=0018298
cce_2652=0006810
cce_2652=0009579
cce_2652=0042651
cce_2652=0016020
cce_2653=0030089
cce_2653=0015979
cce_2653=0009579
cce_2653=0042651
cce_2653=0016020
cce_2654=0030089
cce_2654=0015979
cce_2654=0009579
cce_2654=0042651
cce_2654=0016020
cce_2655=0030089
cce_2655=0009579
cce_2655=0042651
cce_2655=0016020
cce_2655=0015979
cce_2655=0055114
cce_2655=0004324
cce_2655=0016491
cce_2655=0050661
cce_2655=0050660
cce_2656=0005488
cce_2656=0016829
cce_2656=0030089
cce_2657=0008152
cce_2657=0003824
cce_2657=0004802
cce_2657=0016740
cce_2657=0008661
cce_2658=0009058
cce_2658=0016779
cce_2658=0005524
cce_2658=0005978
cce_2658=0016740
cce_2658=0000166
cce_2658=0008878
cce_2659=0055114
cce_2659=0005488
cce_2659=0016491
cce_2659=0008152
cce_2659=0003824
cce_2659=0006633
cce_2659=0004316
cce_2659=0051287
cce_2659=0016020
cce_2659=0006812
cce_2659=0015662
cce_2659=0016787
cce_2659=0005524
cce_2659=0006754
cce_2659=0005388
cce_2659=0016820
cce_2661=0055114
cce_2661=0016671
cce_2661=0019538
cce_2661=0008113
cce_2661=0006464
cce_2661=0016491
cce_2663=0006508
cce_2663=0004222
cce_2663=0006629
cce_2663=0055114
cce_2663=0016491
cce_2664=0016740
cce_2664=0006310
cce_2664=0016788
cce_2664=0006974
cce_2664=0003676
cce_2664=0005737
cce_2664=0016301
cce_2664=0006281
cce_2664=0006139
cce_2665=0016702
cce_2665=0055114
cce_2665=0045549
cce_2665=0016491
cce_2665=0003834
cce_2667=0005488
cce_2667=0008152
cce_2667=0003824
cce_2667=0006508
cce_2667=0004190
cce_2668=0016887
cce_2668=0005524
cce_2668=0000166
cce_2668=0017111
cce_2668=0009851
cce_2668=0015419
cce_2668=0016787
cce_2670=0042626
cce_2670=0009851
cce_2670=0016021
cce_2670=0006810
cce_2670=0000166
cce_2670=0017111
cce_2670=0005524
cce_2670=0016887
cce_2670=0008233
cce_2670=0006508
cce_2670=0055085
cce_2670=0016020
cce_2670=0008234
cce_2670=0019534
cce_2670=0015419
cce_2670=0016787
cce_2672=0003755
cce_2672=0006457
cce_2672=0016853
cce_2677=0009058
cce_2677=0004049
cce_2677=0008152
cce_2677=0006541
cce_2677=0016833
cce_2677=0003824
cce_2677=0016829
cce_2677=0000162
cce_2678=0009306
cce_2678=0016020
cce_2678=0008565
cce_2679=0006355
cce_2679=0000160
cce_2679=0000156
cce_2680=0006081
cce_2680=0055114
cce_2680=0016491
cce_2680=0008152
cce_2680=0004030
cce_2680=0004029
cce_2681=0055114
cce_2681=0016491
cce_2681=0008033
cce_2681=0017150
cce_2681=0008152
cce_2681=0003824
cce_2681=0050660
cce_2682=0030288
cce_2682=0006810
cce_2682=0005215
cce_2682=0004872
cce_2683=0008168
cce_2683=0008152
cce_2683=0016740
cce_2683=0008033
cce_2683=0016787
cce_2683=0000166
cce_2683=0005737
cce_2683=0005525
cce_2683=0005622
cce_2683=0046872
cce_2683=0003924
cce_2683=0006400
cce_2683=0007264
cce_2684=0016301
cce_2684=0006014
cce_2684=0004747
cce_2685=0008324
cce_2685=0016020
cce_2685=0055085
cce_2685=0006812
cce_2686=0016491
cce_2687=0006855
cce_2687=0016021
cce_2687=0016020
cce_2687=0015238
cce_2687=0055085
cce_2687=0015297
cce_2689=0003677
cce_2689=0000166
cce_2690=0016740
cce_2690=0003824
cce_2690=0030170
cce_2690=0008483
cce_2690=0047310
cce_2691=0030288
cce_2691=0016887
cce_2691=0005524
cce_2691=0016787
cce_2691=0000166
cce_2691=0017111
cce_2691=0015415
cce_2691=0009851
cce_2692=0006950
cce_2692=0055114
cce_2692=0016491
cce_2692=0003954
cce_2692=0051287
cce_2693=0009058
cce_2693=0016847
cce_2693=0016740
cce_2693=0003824
cce_2693=0030170
cce_2693=0008483
cce_2693=0016769
cce_2693=0004069
cce_2693=0005737
cce_2693=0015299
cce_2693=0016021
cce_2693=0006812
cce_2693=0006810
cce_2693=0055085
cce_2696=0016836
cce_2696=0005737
cce_2696=0009245
cce_2696=0006633
cce_2696=0016829
cce_2696=0008610
cce_2697=0008324
cce_2697=0006812
cce_2697=0008152
cce_2697=0003824
cce_2698=0046872
cce_2698=0055114
cce_2698=0020037
cce_2698=0016491
cce_2698=0009055
cce_2698=0005506
cce_2698=0004497
cce_2698=0070330
cce_2700=0016021
cce_2700=0016020
cce_2701=0043565
cce_2701=0003677
cce_2701=0005739
cce_2701=0030150
cce_2701=0006457
cce_2701=0051087
cce_2701=0000774
cce_2701=0042803
cce_2703=0003824
cce_2709=0016874
cce_2709=0008756
cce_2713=0006629
cce_2713=0055114
cce_2713=0016717
cce_2713=0016491
cce_2713=0004768
cce_2713=0030288
cce_2713=0006810
cce_2713=0005215
cce_2714=0016491
cce_2714=0009055
cce_2714=0003824
cce_2714=0051536
cce_2714=0050660
cce_2714=0055114
cce_2717=0008152
cce_2717=0003824
cce_2717=0051536
cce_2717=0016740
cce_2717=0016765
cce_2717=0009108
cce_2717=0030244
cce_2717=0016020
cce_2717=0016760
cce_2717=0016757
cce_2717=0051539
cce_2717=0046872
cce_2718=0055114
cce_2718=0016491
cce_2718=0050660
cce_2719=0016491
cce_2719=0008152
cce_2719=0003824
cce_2719=0010181
cce_2719=0055114
cce_2720=0004222
cce_2720=0016021
cce_2720=0016020
cce_2720=0016787
cce_2720=0008237
cce_2720=0008233
cce_2720=0006508
cce_2720=0005515
cce_2720=0046872
cce_2720=0005886
cce_2723=0016021
cce_2723=0016020
cce_2723=0005886
cce_2724=0008152
cce_2724=0003824
cce_2724=0016853
cce_2724=0016787
cce_2724=0008704
cce_2724=0018800
cce_2724=0016829
cce_2725=0003735
cce_2725=0003723
cce_2725=0006412
cce_2725=0030529
cce_2725=0005840
cce_2725=0019843
cce_2725=0016021
cce_2727=0016740
cce_2727=0008173
cce_2727=0008168
cce_2727=0006364
cce_2727=0005737
cce_2727=0051539
cce_2727=0051536
cce_2727=0003824
cce_2727=0046872
cce_2727=0008757
cce_2727=0008270
cce_2727=0005622
cce_2728=0016887
cce_2728=0005524
cce_2728=0015419
cce_2728=0016787
cce_2728=0000166
cce_2728=0017111
cce_2728=0009851
cce_2731=0008168
cce_2731=0008152
cce_2731=0016740
cce_2731=0005506
cce_2731=0050342
cce_2731=0008825
cce_2733=0055114
cce_2733=0016491
cce_2733=0008152
cce_2733=0004497
cce_2733=0018658
cce_2733=0050660
cce_2735=0016887
cce_2735=0005524
cce_2735=0016021
cce_2735=0015299
cce_2735=0055085
cce_2735=0006812
cce_2735=0006810
cce_2735=0000166
cce_2735=0017111
cce_2735=0009851
cce_2737=0015299
cce_2737=0016021
cce_2737=0006813
cce_2737=0006812
cce_2737=0006810
cce_2737=0003824
cce_2737=0055085
cce_2737=0008152
cce_2737=0005886
cce_2737=0005488
cce_2740=0016887
cce_2740=0005524
cce_2740=0015419
cce_2740=0016787
cce_2740=0000166
cce_2740=0017111
cce_2740=0009851
cce_2742=0005488
cce_2743=0015627
cce_2743=0015628
cce_2743=0008565
cce_2744=0006281
cce_2744=0004518
cce_2744=0005622
cce_2748=0055114
cce_2748=0005488
cce_2748=0016491
cce_2748=0008152
cce_2748=0003824
cce_2748=0006633
cce_2748=0004316
cce_2748=0051287
cce_2750=0016740
cce_2750=0008415
cce_2750=0008152
cce_2750=0031405
cce_2750=0005515
cce_2750=0004149
cce_2750=0005488
cce_2752=0003913
cce_2752=0006281
cce_2752=0016829
cce_2755=0008324
cce_2755=0005488
cce_2755=0008152
cce_2755=0003824
cce_2755=0006813
cce_2755=0005216
cce_2755=0055085
cce_2755=0006812
cce_2756=0006807
cce_2756=0005524
cce_2756=0016874
cce_2756=0016810
cce_2756=0009435
cce_2756=0000166
cce_2756=0009851
cce_2756=0003952
cce_2756=0008795
cce_2756=0015419
cce_2756=0016787
cce_2756=0017111
cce_2756=0016887
cce_2757=0016787
cce_2757=0016887
cce_2757=0005524
cce_2757=0015419
cce_2757=0000166
cce_2757=0017111
cce_2757=0009851
cce_2758=0009058
cce_2758=0016779
cce_2758=0016740
cce_2758=0009435
cce_2758=0003824
cce_2758=0004515
cce_2758=0003677
cce_2758=0009851
cce_2758=0015419
cce_2758=0016787
cce_2758=0000166
cce_2758=0017111
cce_2758=0005524
cce_2758=0019363
cce_2758=0016887
cce_2759=0004516
cce_2759=0019363
cce_2759=0016740
cce_2759=0016757
cce_2759=0009851
cce_2759=0015419
cce_2759=0016787
cce_2759=0000166
cce_2759=0017111
cce_2759=0005524
cce_2759=0016887
cce_2761=0016539
cce_2761=0004519
cce_2761=0008270
cce_2761=0005622
cce_2762=0006629
cce_2762=0004806
cce_2763=0016021
cce_2763=0016020
cce_2763=0005886
cce_2764=0006508
cce_2764=0008233
cce_2764=0008237
cce_2764=0004177
cce_2764=0016787
cce_2765=0004359
cce_2765=0006541
cce_2765=0016787
cce_2766=0016491
cce_2766=0055114
cce_2767=0055114
cce_2767=0051786
cce_2767=0016491
cce_2767=0009055
cce_2767=0016021
cce_2767=0004673
cce_2767=0018106
cce_2767=0005524
cce_2767=0016301
cce_2767=0007165
cce_2767=0046983
cce_2767=0000160
cce_2767=0000155
cce_2768=0016491
cce_2768=0055114
cce_2768=0009635
cce_2770=0003677
cce_2771=0016779
cce_2771=0005976
cce_2771=0016853
cce_2771=0004476
cce_2771=0009058
cce_2772=0005415
cce_2772=0001882
cce_2772=0016020
cce_2772=0006810
cce_2773=0008152
cce_2773=0003824
cce_2774=0016020
cce_2774=0055085
cce_2774=0015078
cce_2774=0015986
cce_2774=0045263
cce_2775=0016301
cce_2775=0005524
cce_2775=0016310
cce_2775=0003824
cce_2775=0016772
cce_2775=0016740
cce_2775=0008986
cce_2777=0008168
cce_2777=0016740
cce_2777=0008152
cce_2778=0016740
cce_2778=0016310
cce_2778=0016020
cce_2778=0004673
cce_2778=0018106
cce_2778=0000166
cce_2778=0005524
cce_2778=0016301
cce_2778=0007165
cce_2778=0003824
cce_2778=0006355
cce_2778=0000160
cce_2778=0004871
cce_2778=0000156
cce_2778=0000155
cce_2778=0008152
cce_2778=0016772
cce_2779=0016719
cce_2779=0055114
cce_2779=0016117
cce_2779=0016491
cce_2779=0005524
cce_2779=0000156
cce_2779=0000155
cce_2779=0006355
cce_2779=0016301
cce_2779=0016020
cce_2779=0018106
cce_2779=0004673
cce_2779=0004871
cce_2779=0008152
cce_2779=0003824
cce_2779=0000166
cce_2779=0016310
cce_2779=0007165
cce_2779=0000160
cce_2779=0016772
cce_2779=0016740
cce_2782=0006355
cce_2782=0006350
cce_2782=0045449
cce_2782=0003700
cce_2782=0003677
cce_2783=0006418
cce_2783=0000166
cce_2783=0005737
cce_2783=0006412
cce_2783=0005524
cce_2783=0004821
cce_2783=0000105
cce_2783=0004812
cce_2783=0006427
cce_2783=0008652
cce_2783=0016874
cce_2783=0016740
cce_2783=0016757
cce_2784=0005488
cce_2784=0031072
cce_2784=0006950
cce_2784=0006457
cce_2784=0051087
cce_2786=0008934
cce_2786=0004437
cce_2786=0016787
cce_2786=0046872
cce_2787=0004871
cce_2787=0007165
cce_2787=0006355
cce_2788=0004871
cce_2788=0007165
cce_2788=0006355
cce_2788=0000160
cce_2788=0000155
cce_2789=0046872
cce_2789=0055114
cce_2789=0042823
cce_2789=0005737
cce_2789=0050570
cce_2789=0008615
cce_2789=0051287
cce_2789=0016491
cce_2791=0016021
cce_2791=0042651
cce_2791=0016020
cce_2791=0009055
cce_2791=0015979
cce_2791=0006810
cce_2791=0009579
cce_2791=0055114
cce_2791=0022900
cce_2791=0009512
cce_2792=0009523
cce_2792=0009654
cce_2792=0016020
cce_2792=0015979
cce_2792=0009579
cce_2792=0042651
cce_2793=0016020
cce_2794=0016020
cce_2797=0030288
cce_2797=0006810
cce_2797=0005215
cce_2797=0016702
cce_2798=0030259
cce_2798=0030246
cce_2798=0005975
cce_2798=0016758
cce_2798=0016740
cce_2799=0009058
cce_2799=0016740
cce_2800=0009058
cce_2800=0016740
cce_2800=0043750
cce_2800=0016757
cce_2801=0042626
cce_2801=0009851
cce_2801=0016021
cce_2801=0006810
cce_2801=0000166
cce_2801=0017111
cce_2801=0005524
cce_2801=0016887
cce_2801=0055085
cce_2801=0016787
cce_2801=0015415
cce_2802=0016740
cce_2802=0016301
cce_2804=0030435
cce_2804=0008299
cce_2804=0019288
cce_2804=0055114
cce_2804=0051538
cce_2804=0030288
cce_2804=0016114
cce_2804=0016491
cce_2804=0051536
cce_2804=0051745
cce_2804=0046872
cce_2804=0005525
cce_2804=0004781
cce_2804=0016779
cce_2804=0003924
cce_2804=0016740
cce_2804=0000166
cce_2804=0005622
cce_2806=0045449
cce_2806=0003677
cce_2808=0004871
cce_2808=0007165
cce_2809=0045449
cce_2809=0003677
cce_2810=0016740
cce_2810=0008033
cce_2810=0009451
cce_2810=0005737
cce_2810=0051539
cce_2810=0051536
cce_2810=0003824
cce_2810=0005575
cce_2810=0006400
cce_2810=0046872
cce_2810=0008152
cce_2812=0015986
cce_2812=0045261
cce_2812=0042651
cce_2812=0016020
cce_2812=0006811
cce_2812=0006810
cce_2812=0046933
cce_2812=0046961
cce_2812=0042777
cce_2812=0009579
cce_2812=0005524
cce_2812=0006754
cce_2812=0015992
cce_2812=0016787
cce_2812=0045260
cce_2813=0042777
cce_2813=0015986
cce_2813=0033178
cce_2813=0005524
cce_2813=0016021
cce_2813=0016020
cce_2813=0045263
cce_2813=0009579
cce_2813=0046034
cce_2813=0046933
cce_2813=0045261
cce_2813=0015992
cce_2813=0046961
cce_2813=0006754
cce_2813=0009851
cce_2813=0000166
cce_2813=0017111
cce_2813=0015078
cce_2813=0016469
cce_2813=0008553
cce_2813=0016820
cce_2813=0006811
cce_2813=0006810
cce_2813=0042651
cce_2813=0016787
cce_2813=0005886
cce_2813=0045260
cce_2817=0016787
cce_2819=0016740
cce_2819=0016757
cce_2820=0016787
cce_2821=0006950
cce_2822=0016301
cce_2822=0005524
cce_2822=0004672
cce_2822=0006468
cce_2822=0004674
cce_2822=0000166
cce_2822=0009851
cce_2822=0016740
cce_2824=0016301
cce_2824=0005524
cce_2824=0016740
cce_2824=0006040
cce_2824=0005975
cce_2824=0000166
cce_2824=0016773
cce_2824=0009254
cce_2826=0006259
cce_2826=0003676
cce_2826=0006281
cce_2826=0006310
cce_2826=0003677
cce_2826=0046872
cce_2826=0006974
cce_2827=0043565
cce_2827=0003677
cce_2828=0003723
cce_2828=0003676
cce_2828=0006278
cce_2828=0004519
cce_2828=0003964
cce_2828=0016779
cce_2828=0016740
cce_2832=0003677
cce_2832=0008168
cce_2832=0016740
cce_2836=0043565
cce_2836=0003677
cce_2838=0005840
cce_2840=0015627
cce_2840=0015628
cce_2840=0008565
cce_2844=0016779
cce_2844=0016740
cce_2844=0004803
cce_2844=0006313
cce_2844=0003677
cce_2845=0003779
cce_2845=0007010
cce_2846=0003674
cce_2846=0005575
cce_2848=0003676
cce_2848=0008168
cce_2848=0032259
cce_2852=0005488
cce_2852=0004553
cce_2852=0009254
cce_2852=0019867
cce_2852=0009058
cce_2852=0016740
cce_2852=0000271
cce_2852=0015774
cce_2853=0008171
cce_2853=0005488
cce_2853=0016757
cce_2853=0008610
cce_2853=0008168
cce_2854=0016740
cce_2854=0006486
cce_2854=0008417
cce_2854=0016020
cce_2859=0045449
cce_2859=0006355
cce_2859=0003677
cce_2860=0003677
cce_2860=0006355
cce_2864=0006355
cce_2864=0003677
cce_2866=0005488
cce_2871=0016740
cce_2871=0008152
cce_2871=0003824
cce_2871=0030170
cce_2871=0008483
cce_2871=0008453
cce_2871=0004760
cce_2872=0055114
cce_2872=0016491
cce_2872=0016163
cce_2876=0005975
cce_2876=0043169
cce_2876=0003824
cce_2876=0016787
cce_2876=0008152
cce_2876=0016798
cce_2876=0004556
cce_2877=0004359
cce_2877=0006541
cce_2877=0016787
cce_2878=0003852
cce_2878=0016740
cce_2878=0008415
cce_2878=0008168
cce_2879=0008152
cce_2879=0003824
cce_2879=0030170
cce_2879=0016740
cce_2879=0050281
cce_2879=0008483
cce_2879=0004760
cce_2879=0055114
cce_2879=0016491
cce_2879=0005737
cce_2881=0006355
cce_2881=0003700
cce_2882=0016879
cce_2882=0016874
cce_2882=0004642
cce_2883=0006164
cce_2883=0009236
cce_2883=0005737
cce_2883=0004642
cce_2883=0003824
cce_2883=0006189
cce_2883=0016874
cce_2883=0000166
cce_2883=0005524
cce_2883=0006541
cce_2884=0046872
cce_2884=0004462
cce_2884=0016829
cce_2884=0005515
cce_2885=0016020
cce_2885=0055085
cce_2886=0016787
cce_2886=0030288
cce_2887=0009058
cce_2887=0004049
cce_2887=0008152
cce_2887=0006541
cce_2887=0003824
cce_2887=0016740
cce_2887=0016829
cce_2887=0046820
cce_2887=0008483
cce_2888=0016301
cce_2888=0004143
cce_2888=0008654
cce_2888=0016020
cce_2888=0016740
cce_2889=0008237
cce_2889=0008270
cce_2889=0008233
cce_2889=0046872
cce_2889=0016787
cce_2891=0008233
cce_2892=0016887
cce_2892=0005524
cce_2892=0016787
cce_2892=0000166
cce_2892=0017111
cce_2892=0015415
cce_2892=0009851
cce_2893=0055114
cce_2893=0016491
cce_2893=0003954
cce_2893=0050660
cce_2893=0016887
cce_2893=0005524
cce_2893=0016787
cce_2893=0000166
cce_2893=0017111
cce_2893=0015415
cce_2893=0009851
cce_2895=0009987
cce_2895=0016787
cce_2895=0004177
cce_2895=0030145
cce_2895=0046872
cce_2895=0006508
cce_2895=0008235
cce_2896=0003840
cce_2896=0016740
cce_2896=0008415
cce_2900=0003674
cce_2900=0005575
cce_2902=0046872
cce_2902=0016151
cce_2902=0006464
cce_2902=0016740
cce_2902=0009030
cce_2902=0003824
cce_2903=0006461
cce_2903=0016151
cce_2903=0016740
cce_2903=0009030
cce_2903=0003824
cce_2904=0046872
cce_2904=0006508
cce_2904=0003824
cce_2904=0008270
cce_2904=0004222
cce_2904=0008233
cce_2904=0016787
cce_2905=0046872
cce_2905=0006508
cce_2905=0003824
cce_2905=0008270
cce_2905=0004222
cce_2905=0008233
cce_2905=0016787
cce_2906=0005524
cce_2906=0005737
cce_2906=0000166
cce_2906=0003723
cce_2907=0046872
cce_2908=0030089
cce_2908=0022900
cce_2908=0015979
cce_2908=0018298
cce_2908=0006810
cce_2908=0009579
cce_2908=0042651
cce_2908=0016020
cce_2909=0030089
cce_2909=0022900
cce_2909=0015979
cce_2909=0018298
cce_2909=0006810
cce_2909=0009579
cce_2909=0042651
cce_2909=0016020
cce_2911=0030089
cce_2911=0015979
cce_2911=0009579
cce_2911=0042651
cce_2911=0016020
cce_2911=0005515
cce_2912=0005524
cce_2912=0006810
cce_2912=0005622
cce_2912=0000166
cce_2912=0017111
cce_2912=0009851
cce_2913=0003755
cce_2913=0006457
cce_2913=0015031
cce_2913=0007049
cce_2913=0051301
cce_2913=0016853
cce_2915=0007049
cce_2915=0005737
cce_2915=0051301
cce_2915=0000917
cce_2915=0005515
cce_2915=0043093
cce_2918=0016301
cce_2918=0005524
cce_2918=0004672
cce_2918=0006468
cce_2918=0004674
cce_2918=0004713
cce_2918=0000166
cce_2918=0009851
cce_2919=0005488
cce_2919=0016829
cce_2919=0030117
cce_2919=0016192
cce_2919=0006886
cce_2919=0005515
cce_2923=0005524
cce_2923=0016874
cce_2923=0006221
cce_2923=0006541
cce_2923=0000166
cce_2923=0003824
cce_2923=0003883
cce_2925=0051082
cce_2925=0005524
cce_2925=0006950
cce_2925=0006457
cce_2925=0004803
cce_2925=0003676
cce_2925=0006313
cce_2925=0003677
cce_2926=0005488
cce_2926=0030117
cce_2926=0016192
cce_2926=0006886
cce_2926=0005515
cce_2926=0008152
cce_2927=0055114
cce_2927=0016491
cce_2927=0009055
cce_2927=0005737
cce_2927=0009435
cce_2927=0008734
cce_2927=0019363
cce_2930=0003824
cce_2930=0008270
cce_2930=0005622
cce_2930=0016787
cce_2930=0004721
cce_2930=0016740
cce_2931=0008152
cce_2932=0046872
cce_2932=0008108
cce_2932=0016779
cce_2932=0016740
cce_2932=0005975
cce_2932=0003824
cce_2932=0008270
cce_2932=0006012
cce_2933=0055114
cce_2933=0016491
cce_2933=0003995
cce_2933=0008152
cce_2933=0016627
cce_2933=0008470
cce_2934=0042626
cce_2934=0009851
cce_2934=0016021
cce_2934=0016020
cce_2934=0006810
cce_2934=0000166
cce_2934=0017111
cce_2934=0005524
cce_2934=0016887
cce_2934=0055085
cce_2934=0005886
cce_2934=0003677
cce_2934=0006355
cce_2934=0016564
cce_2934=0006350
cce_2934=0008295
cce_2934=0004766
cce_2934=0003824
cce_2934=0006950
cce_2934=0045449
cce_2934=0006596
cce_2934=0045892
cce_2934=0016740
cce_2934=0008134
cce_2934=0005622
cce_2935=0016787
cce_2935=0016021
cce_2935=0009579
cce_2935=0042651
cce_2935=0017004
cce_2935=0016020
cce_2935=0004091
cce_2936=0055114
cce_2936=0019877
cce_2936=0005488
cce_2936=0005737
cce_2936=0009089
cce_2936=0008152
cce_2936=0003824
cce_2936=0008839
cce_2936=0016491
cce_2936=0009085
cce_2936=0008652
cce_2937=0009579
cce_2937=0042651
cce_2937=0016020
cce_2937=0005886
cce_2943=0016301
cce_2943=0005524
cce_2943=0004672
cce_2943=0000166
cce_2943=0006468
cce_2943=0009851
cce_2943=0004674
cce_2943=0016740
cce_2944=0016020
cce_2944=0006810
cce_2944=0005215
cce_2944=0016021
cce_2945=0009306
cce_2945=0016020
cce_2945=0008565
cce_2946=0016021
cce_2946=0016020
cce_2946=0006810
cce_2946=0005886
cce_2946=0005215
cce_2947=0008152
cce_2947=0008080
cce_2947=0016740
cce_2947=0008415
cce_2948=0004109
cce_2948=0055114
cce_2948=0051989
cce_2948=0016491
cce_2948=0005737
cce_2948=0006779
cce_2948=0003824
cce_2948=0051536
cce_2949=0005524
cce_2949=0016874
cce_2949=0030272
cce_2949=0009396
cce_2951=0016301
cce_2951=0005524
cce_2951=0004672
cce_2951=0000166
cce_2951=0006468
cce_2951=0009851
cce_2951=0004674
cce_2951=0016740
cce_2951=0016757
cce_2952=0016021
cce_2954=0016021
cce_2954=0016787
cce_2955=0020037
cce_2955=0005506
cce_2955=0018063
cce_2955=0042651
cce_2955=0009055
cce_2955=0015979
cce_2955=0019684
cce_2955=0055114
cce_2955=0022904
cce_2955=0016020
cce_2955=0006810
cce_2955=0009579
cce_2955=0009523
cce_2955=0022900
cce_2955=0046872
cce_2955=0030096
cce_2955=0009507
cce_2955=0009536
cce_2955=0009535
cce_2957=0016740
cce_2957=0004364
cce_2957=0016034
cce_2957=0016853
cce_2958=0016021
cce_2958=0042651
cce_2958=0016020
cce_2958=0006810
cce_2958=0016679
cce_2958=0055114
cce_2958=0051537
cce_2958=0016491
cce_2958=0051536
cce_2958=0009496
cce_2958=0022900
cce_2958=0046872
cce_2958=0008121
cce_2958=0045158
cce_2958=0015979
cce_2958=0009579
cce_2959=0055114
cce_2959=0020037
cce_2959=0009055
cce_2959=0031361
cce_2959=0005506
cce_2959=0015979
cce_2959=0016021
cce_2959=0042651
cce_2959=0016020
cce_2959=0006810
cce_2959=0009579
cce_2959=0022900
cce_2959=0046872
cce_2959=0009512
cce_2961=0046872
cce_2961=0007155
cce_2961=0030001
cce_2961=0006810
cce_2962=0016887
cce_2962=0005524
cce_2962=0000166
cce_2962=0017111
cce_2962=0009851
cce_2963=0005524
cce_2963=0016021
cce_2963=0042626
cce_2963=0016020
cce_2963=0006810
cce_2963=0005886
cce_2966=0005737
cce_2966=0006779
cce_2966=0016831
cce_2966=0016829
cce_2966=0004853
cce_2967=0048529
cce_2967=0046872
cce_2967=0055114
cce_2967=0016491
cce_2967=0046914
cce_2967=0015995
cce_2967=0005506
cce_2967=0015979
cce_2967=0009851
cce_2967=0016787
cce_2967=0000166
cce_2967=0015415
cce_2967=0017111
cce_2967=0005524
cce_2967=0016887
cce_2970=0005488
cce_2970=0008152
cce_2970=0044237
cce_2970=0003824
cce_2970=0006012
cce_2970=0050662
cce_2970=0003978
cce_2970=0016853
cce_2971=0016301
cce_2971=0016740
cce_2971=0009058
cce_2971=0016868
cce_2971=0005737
cce_2971=0008531
cce_2971=0009231
cce_2971=0005975
cce_2971=0016491
cce_2971=0016779
cce_2971=0017000
cce_2971=0003919
cce_2973=0004803
cce_2973=0006313
cce_2973=0003677
cce_2975=0016874
cce_2975=0006418
cce_2975=0000166
cce_2975=0005737
cce_2975=0006412
cce_2975=0005524
cce_2975=0004821
cce_2975=0004812
cce_2975=0006427
cce_2978=0009082
cce_2978=0003984
cce_2978=0016597
cce_2978=0008152
cce_2979=0009082
cce_2979=0003984
cce_2979=0016597
cce_2979=0008152
cce_2980=0016020
cce_2980=0055085
cce_2980=0016787
cce_2981=0006508
cce_2981=0005618
cce_2981=0008237
cce_2981=0016805
cce_2981=0016021
cce_2981=0016020
cce_2981=0042651
cce_2981=0017004
cce_2981=0009579
cce_2982=0006508
cce_2982=0004252
cce_2982=0003824
cce_2982=0008233
cce_2982=0005515
cce_2982=0055114
cce_2982=0016491
cce_2982=0016787
cce_2982=0032440
cce_2982=0008324
cce_2982=0006812
cce_2983=0005488
cce_2983=0030288
cce_2984=0004527
cce_2984=0004519
cce_2984=0016301
cce_2984=0005524
cce_2984=0004672
cce_2984=0000166
cce_2984=0006468
cce_2984=0009851
cce_2984=0004674
cce_2985=0006508
cce_2985=0004252
cce_2986=0033916
cce_2986=0016787
cce_2986=0008152
cce_2986=0016798
cce_2986=0004565
cce_2986=0009341
cce_2986=0005975
cce_2986=0043169
cce_2986=0003824
cce_2987=0016787
cce_2987=0008803
cce_2988=0006508
cce_2988=0009002
cce_2988=0008800
cce_2988=0016787
cce_2989=0016021
cce_2989=0016020
cce_2989=0005886
cce_2990=0009306
cce_2990=0016020
cce_2990=0008565
cce_2991=0016021
cce_2991=0016020
cce_2991=0006810
cce_2991=0005886
cce_2991=0009851
cce_2991=0016787
cce_2991=0000166
cce_2991=0015415
cce_2991=0017111
cce_2991=0005524
cce_2991=0016887
cce_2992=0006420
cce_2992=0000166
cce_2992=0005737
cce_2992=0006412
cce_2992=0005524
cce_2992=0004820
cce_2992=0004814
cce_2992=0004812
cce_2992=0006426
cce_2992=0016874
cce_2993=0008168
cce_2993=0016740
cce_2993=0008152
cce_2994=0003735
cce_2994=0003723
cce_2994=0006412
cce_2994=0030529
cce_2994=0005840
cce_2994=0019843
cce_2994=0005622
cce_2995=0016887
cce_2995=0005524
cce_2995=0000166
cce_2995=0017111
cce_2995=0009851
cce_2995=0016740
cce_2995=0015419
cce_2995=0016787
cce_2995=0043815
cce_2995=0009152
cce_2995=0003824
cce_2995=0046872
cce_2995=0000287
cce_2995=0016742
cce_2995=0006164
cce_2998=0006470
cce_2998=0004725
cce_2998=0055114
cce_2998=0016491
cce_2998=0008794
cce_3000=0016021
cce_3000=0016020
cce_3000=0008508
cce_3000=0006814
cce_3000=0006810
cce_3000=0005886
cce_3001=0003723
cce_3001=0008168
cce_3001=0016740
cce_3001=0006396
cce_3001=0008173
cce_3001=0003824
cce_3004=0008270
cce_3004=0005525
cce_3004=0004781
cce_3004=0016779
cce_3004=0003924
cce_3004=0016740
cce_3004=0000166
cce_3004=0005622
cce_3005=0006508
cce_3005=0004180
cce_3005=0008233
cce_3006=0003824
cce_3006=0055114
cce_3006=0016491
cce_3006=0030288
cce_3006=0008876
cce_3008=0006355
cce_3008=0003677
cce_3010=0006284
cce_3010=0006281
cce_3010=0003824
cce_3010=0003677
cce_3010=0016787
cce_3010=0008152
cce_3010=0016798
cce_3010=0003905
cce_3011=0006508
cce_3011=0004197
cce_3012=0006865
cce_3012=0030288
cce_3012=0004872
cce_3012=0006508
cce_3012=0004197
cce_3013=0006508
cce_3013=0004197
cce_3014=0005488
cce_3014=0008150
cce_3014=0006396
cce_3014=0005622
cce_3016=0009166
cce_3016=0016787
cce_3016=0046872
cce_3016=0005509
cce_3016=0016788
cce_3016=0000166
cce_3016=0016020
cce_3016=0005515
cce_3016=0004386
cce_3016=0003700
cce_3016=0003677
cce_3016=0004003
cce_3016=0005524
cce_3016=0006281
cce_3016=0006355
cce_3016=0006350
cce_3016=0045449
cce_3017=0055114
cce_3017=0016491
cce_3017=0008033
cce_3017=0017150
cce_3017=0008152
cce_3017=0003824
cce_3017=0050660
cce_3018=0006950
cce_3019=0015986
cce_3019=0045263
cce_3019=0050662
cce_3019=0044237
cce_3019=0015078
cce_3019=0006012
cce_3019=0003824
cce_3019=0016853
cce_3019=0008152
cce_3019=0003978
cce_3019=0005488
cce_3021=0008703
cce_3021=0009231
cce_3021=0055114
cce_3021=0016491
cce_3022=0016787
cce_3022=0008152
cce_3022=0003824
cce_3024=0009294
cce_3024=0006281
cce_3024=0003677
cce_3025=0046872
cce_3025=0051539
cce_3025=0009228
cce_3025=0016829
cce_3025=0051536
cce_3026=0005737
cce_3026=0008152
cce_3026=0004139
cce_3026=0003824
cce_3026=0016829
cce_3026=0009264
cce_3026=0016052
cce_3027=0016021
cce_3028=0003755
cce_3028=0006457
cce_3028=0016853
cce_3029=0003755
cce_3029=0006457
cce_3029=0016853
cce_3030=0006508
cce_3030=0008233
cce_3030=0005509
cce_3030=0004180
cce_3030=0016787
cce_3030=0009002
cce_3030=0005576
cce_3030=0009405
cce_3030=0030288
cce_3030=0006810
cce_3030=0005215
cce_3031=0055114
cce_3031=0016491
cce_3031=0009055
cce_3031=0005506
cce_3031=0010181
cce_3031=0006950
cce_3031=0022900
cce_3031=0006810
cce_3031=0005515
cce_3031=0010106
cce_3033=0005509
cce_3033=0006508
cce_3033=0008233
cce_3033=0005576
cce_3033=0009405
cce_3033=0030288
cce_3033=0006810
cce_3033=0005215
cce_3033=0006629
cce_3033=0016791
cce_3033=0008152
cce_3033=0008081
cce_3033=0003824
cce_3033=0008889
cce_3033=0006071
cce_3033=0016158
cce_3033=0016787
cce_3034=0048037
cce_3034=0016874
cce_3034=0000036
cce_3034=0008152
cce_3034=0003824
cce_3034=0031177
cce_3034=0009058
cce_3034=0016788
cce_3034=0050157
cce_3034=0008881
cce_3034=0016853
cce_3034=0047473
cce_3034=0050564
cce_3035=0005727
cce_3035=0005509
cce_3035=0007156
cce_3035=0016020
cce_3035=0007155
cce_3035=0008305
cce_3035=0030246
cce_3036=0006508
cce_3036=0008233
cce_3037=0006508
cce_3037=0008233
cce_3039=0005506
cce_3039=0005215
cce_3039=0016020
cce_3039=0015343
cce_3039=0006810
cce_3039=0004872
cce_3039=0015891
cce_3039=0009279
cce_3039=0005886
cce_3040=0009851
cce_3040=0016020
cce_3040=0016787
cce_3040=0006810
cce_3040=0000166
cce_3040=0017111
cce_3040=0005524
cce_3040=0016887
cce_3040=0042954
cce_3040=0042953
cce_3040=0005886
cce_3040=0015419
cce_3041=0055114
cce_3041=0016491
cce_3041=0005783
cce_3041=0005506
cce_3041=0006633
cce_3042=0048037
cce_3042=0016874
cce_3042=0000036
cce_3042=0008152
cce_3042=0003824
cce_3042=0031177
cce_3042=0005840
cce_3042=0004043
cce_3042=0005488
cce_3042=0016740
cce_3042=0030170
cce_3042=0009058
cce_3042=0047879
cce_3042=0008483
cce_3042=0055114
cce_3042=0047689
cce_3042=0016491
cce_3042=0016853
cce_3042=0008415
cce_3042=0047462
cce_3042=0047473
cce_3042=0016788
cce_3042=0008168
cce_3042=0005737
cce_3042=0050564
cce_3043=0005488
cce_3043=0008152
cce_3043=0003824
cce_3043=0004043
cce_3043=0055114
cce_3043=0016491
cce_3043=0016787
cce_3043=0016740
cce_3043=0008676
cce_3044=0008168
cce_3044=0008152
cce_3044=0016740
cce_3044=0008150
cce_3044=0005575
cce_3045=0016740
cce_3045=0003824
cce_3045=0030170
cce_3045=0008483
cce_3045=0016874
cce_3045=0008803
cce_3045=0042286
cce_3045=0000036
cce_3045=0050157
cce_3045=0016787
cce_3045=0031177
cce_3045=0048037
cce_3045=0016853
cce_3045=0008152
cce_3045=0009058
cce_3045=0047879
cce_3045=0055114
cce_3045=0047689
cce_3045=0016491
cce_3045=0008415
cce_3045=0005488
cce_3045=0016788
cce_3047=0016887
cce_3047=0005524
cce_3047=0000166
cce_3047=0017111
cce_3047=0009851
cce_3050=0048037
cce_3050=0016874
cce_3050=0000036
cce_3050=0008152
cce_3050=0003824
cce_3050=0031177
cce_3050=0016740
cce_3050=0009058
cce_3050=0016788
cce_3050=0004313
cce_3050=0008415
cce_3050=0050564
cce_3050=0047473
cce_3050=0030170
cce_3050=0047879
cce_3050=0008483
cce_3050=0055114
cce_3050=0047689
cce_3050=0016491
cce_3050=0016853
cce_3050=0005488
cce_3050=0050157
cce_3050=0008146
cce_3051=0016020
cce_3051=0055085
cce_3051=0006810
cce_3051=0005215
cce_3052=0016020
cce_3052=0030288
cce_3052=0015031
cce_3052=0008565
cce_3052=0005381
cce_3052=0006826
cce_3053=0016021
cce_3053=0016020
cce_3053=0015031
cce_3053=0006810
cce_3053=0005215
cce_3054=0016021
cce_3054=0016020
cce_3054=0015031
cce_3054=0008565
cce_3054=0006810
cce_3054=0005886
cce_3055=0048037
cce_3055=0016874
cce_3055=0000036
cce_3055=0008152
cce_3055=0003824
cce_3055=0031177
cce_3055=0017000
cce_3055=0016853
cce_3055=0005488
cce_3055=0004043
cce_3055=0055114
cce_3055=0016491
cce_3055=0016740
cce_3055=0030170
cce_3055=0009058
cce_3055=0047879
cce_3055=0008483
cce_3055=0047689
cce_3055=0008415
cce_3056=0016887
cce_3056=0005524
cce_3056=0000166
cce_3056=0017111
cce_3056=0009851
cce_3056=0042626
cce_3057=0016021
cce_3057=0016020
cce_3057=0005886
cce_3058=0006508
cce_3058=0008233
cce_3058=0005509
cce_3058=0005576
cce_3058=0009405
cce_3058=0030246
cce_3058=0016021
cce_3058=0007154
cce_3058=0007156
cce_3058=0016020
cce_3058=0005515
cce_3059=0009306
cce_3059=0016020
cce_3059=0008565
cce_3059=0055114
cce_3059=0016491
cce_3059=0008152
cce_3059=0004497
cce_3060=0042626
cce_3060=0009851
cce_3060=0016021
cce_3060=0008565
cce_3060=0006810
cce_3060=0000166
cce_3060=0017111
cce_3060=0005524
cce_3060=0016887
cce_3060=0030256
cce_3060=0008233
cce_3060=0006508
cce_3060=0055085
cce_3060=0030253
cce_3060=0016787
cce_3060=0008152
cce_3060=0055114
cce_3060=0004497
cce_3060=0016491
cce_3060=0015415
cce_3061=0055085
cce_3065=0042626
cce_3065=0016021
cce_3065=0009851
cce_3065=0016020
cce_3065=0006810
cce_3065=0000166
cce_3065=0017111
cce_3065=0008134
cce_3065=0005524
cce_3065=0016887
cce_3065=0006355
cce_3065=0005622
cce_3065=0055085
cce_3068=0042626
cce_3068=0016021
cce_3068=0009851
cce_3068=0016020
cce_3068=0006810
cce_3068=0000166
cce_3068=0017111
cce_3068=0008134
cce_3068=0005524
cce_3068=0016887
cce_3068=0006355
cce_3068=0005622
cce_3068=0055085
cce_3070=0048037
cce_3070=0016874
cce_3070=0000036
cce_3070=0008152
cce_3070=0003824
cce_3070=0031177
cce_3070=0016740
cce_3070=0009058
cce_3070=0016788
cce_3070=0004313
cce_3070=0008415
cce_3070=0050564
cce_3070=0016787
cce_3070=0008881
cce_3070=0004320
cce_3070=0016853
cce_3070=0055114
cce_3070=0016491
cce_3073=0048037
cce_3073=0016874
cce_3073=0016491
cce_3073=0000036
cce_3073=0008152
cce_3073=0003824
cce_3073=0031177
cce_3073=0019184
cce_3073=0016740
cce_3073=0030170
cce_3073=0008483
cce_3073=0005488
cce_3073=0009058
cce_3074=0009058
cce_3074=0048037
cce_3074=0005488
cce_3074=0000036
cce_3074=0016740
cce_3074=0008152
cce_3074=0003824
cce_3074=0031177
cce_3074=0047879
cce_3074=0016788
cce_3074=0008415
cce_3074=0008270
cce_3074=0055114
cce_3074=0016491
cce_3074=0008146
cce_3075=0048037
cce_3075=0016874
cce_3075=0000036
cce_3075=0008152
cce_3075=0003824
cce_3075=0031177
cce_3075=0055114
cce_3075=0016491
cce_3075=0050157
cce_3075=0008881
cce_3075=0016853
cce_3075=0009058
cce_3075=0016788
cce_3075=0047473
cce_3075=0050564
cce_3075=0047689
cce_3075=0005488
cce_3075=0004043
cce_3076=0016021
[truncated: 232,628 more chars]
